# Supplementary material for: The Role of Glutamine Synthetase in Regulating Ammonium Assimilation and Iron-Only Nitrogenase Expression in a Photosynthetic Diazotroph
Source: Microbiol Spectr. 2023 Mar 27;11(2):e04953-22. doi: 10.1128/spectrum.04953-22 (PMC10100968; doi:10.1128/spectrum.04953-22)
Supplement: Supplemental file 2 — Supplemental material. Download spectrum.04953-22-s0002.xlsx, XLSX file, 0.3 MB [file spectrum.04953-22-s0002.xlsx]

## Sheet: Table S4
Table S4 The nano-LC-MS/MS analysis of adenylylation of the purified GlnA2
Start	End	Observed	Mr(expt)	Mr(calc)	ppm	Missed cleavage sites	Score	Expect	Rank	Peptide
4	21	1135.1	2268.19	2268.19	-3.04	1	50	9.9e-06	1	K.YKLEYIWLDGYKPTPNLR.G
4	21	1135.1	2268.19	2268.19	-2.39	1	21	0.0078	1	K.YKLEYIWLDGYKPTPNLR.G
4	21	1135.1	2268.19	2268.19	-1.64	1	45	3.1e-05	1	K.YKLEYIWLDGYKPTPNLR.G
4	21	1135.1	2268.19	2268.19	-1.32	1	48	1.6e-05	1	K.YKLEYIWLDGYKPTPNLR.G
4	21	1135.1	2268.19	2268.19	-1.21	1	35	0.00035	1	K.YKLEYIWLDGYKPTPNLR.G
4	21	1135.1	2268.19	2268.19	-1.21	1	51	7.4e-06	1	K.YKLEYIWLDGYKPTPNLR.G
4	21	757.071	2268.19	2268.19	-0.89	1	46	2.4e-05	1	K.YKLEYIWLDGYKPTPNLR.G
4	21	1135.1	2268.19	2268.19	-0.89	1	59	1.2e-06	1	K.YKLEYIWLDGYKPTPNLR.G
4	21	757.072	2268.19	2268.19	-0.57	1	40	0.00011	1	K.YKLEYIWLDGYKPTPNLR.G
4	21	1135.1	2268.19	2268.19	-0.35	1	61	8.8e-07	1	K.YKLEYIWLDGYKPTPNLR.G
4	21	1135.1	2268.19	2268.19	-0.35	1	84	4e-09	1	K.YKLEYIWLDGYKPTPNLR.G
4	21	757.072	2268.19	2268.19	-0.33	1	53	4.9e-06	1	K.YKLEYIWLDGYKPTPNLR.G
4	21	757.072	2268.19	2268.19	-0.33	1	49	1.4e-05	1	K.YKLEYIWLDGYKPTPNLR.G
4	21	757.072	2268.19	2268.19	-0.33	1	64	4.1e-07	1	K.YKLEYIWLDGYKPTPNLR.G
4	21	568.056	2268.19	2268.19	-0.31	1	35	0.00029	1	K.YKLEYIWLDGYKPTPNLR.G
4	21	757.072	2268.19	2268.19	-0.25	1	50	1.1e-05	1	K.YKLEYIWLDGYKPTPNLR.G
4	21	757.072	2268.19	2268.19	-0.25	1	46	2.6e-05	1	K.YKLEYIWLDGYKPTPNLR.G
4	21	1135.1	2268.19	2268.19	-0.24	1	36	0.00025	1	K.YKLEYIWLDGYKPTPNLR.G
4	21	568.056	2268.19	2268.19	-0.2	1	28	0.0016	1	K.YKLEYIWLDGYKPTPNLR.G
4	21	568.056	2268.19	2268.19	-0.2	1	34	0.00042	1	K.YKLEYIWLDGYKPTPNLR.G
4	21	454.646	2268.19	2268.19	-0.15	1	41	8e-05	1	K.YKLEYIWLDGYKPTPNLR.G
4	21	1135.1	2268.19	2268.19	-0.13	1	58	1.5e-06	1	K.YKLEYIWLDGYKPTPNLR.G
4	21	568.056	2268.19	2268.19	-0.09	1	35	0.00032	1	K.YKLEYIWLDGYKPTPNLR.G
4	21	757.072	2268.19	2268.19	-0.085	1	49	1.3e-05	1	K.YKLEYIWLDGYKPTPNLR.G
4	21	757.072	2268.19	2268.19	-0.085	1	53	5e-06	1	K.YKLEYIWLDGYKPTPNLR.G
4	21	757.072	2268.19	2268.19	-0.085	1	46	2.6e-05	1	K.YKLEYIWLDGYKPTPNLR.G
4	21	1135.1	2268.19	2268.19	-0.025	1	47	2e-05	1	K.YKLEYIWLDGYKPTPNLR.G
4	21	1135.1	2268.19	2268.19	-0.025	1	63	4.5e-07	1	K.YKLEYIWLDGYKPTPNLR.G
4	21	757.072	2268.19	2268.19	-0.004	1	52	7e-06	1	K.YKLEYIWLDGYKPTPNLR.G
4	21	757.072	2268.19	2268.19	-0.004	1	49	1.3e-05	1	K.YKLEYIWLDGYKPTPNLR.G
4	21	757.072	2268.19	2268.19	-0.004	1	51	8.4e-06	1	K.YKLEYIWLDGYKPTPNLR.G
4	21	568.056	2268.19	2268.19	0.018	1	21	0.0074	1	K.YKLEYIWLDGYKPTPNLR.G
4	21	568.056	2268.19	2268.19	0.018	1	20	0.01	1	K.YKLEYIWLDGYKPTPNLR.G
4	21	1135.1	2268.19	2268.19	0.083	1	40	9.5e-05	1	K.YKLEYIWLDGYKPTPNLR.G
4	21	1135.1	2268.19	2268.19	0.083	1	44	3.6e-05	1	K.YKLEYIWLDGYKPTPNLR.G
4	21	1135.1	2268.19	2268.19	0.083	1	59	1.4e-06	1	K.YKLEYIWLDGYKPTPNLR.G
4	21	568.056	2268.19	2268.19	0.13	1	30	0.0011	1	K.YKLEYIWLDGYKPTPNLR.G
4	21	568.056	2268.19	2268.19	0.13	1	33	0.00045	1	K.YKLEYIWLDGYKPTPNLR.G
4	21	568.056	2268.19	2268.19	0.13	1	35	0.00029	1	K.YKLEYIWLDGYKPTPNLR.G
4	21	568.056	2268.19	2268.19	0.13	1	33	0.00055	1	K.YKLEYIWLDGYKPTPNLR.G
4	21	757.072	2268.19	2268.19	0.16	1	47	2.1e-05	1	K.YKLEYIWLDGYKPTPNLR.G
4	21	757.072	2268.19	2268.19	0.16	1	59	1.1e-06	1	K.YKLEYIWLDGYKPTPNLR.G
4	21	757.072	2268.19	2268.19	0.16	1	55	2.9e-06	1	K.YKLEYIWLDGYKPTPNLR.G
4	21	1135.1	2268.19	2268.19	0.19	1	53	5.5e-06	1	K.YKLEYIWLDGYKPTPNLR.G
4	21	568.056	2268.19	2268.19	0.23	1	28	0.0014	1	K.YKLEYIWLDGYKPTPNLR.G
4	21	568.056	2268.19	2268.19	0.23	1	29	0.0011	1	K.YKLEYIWLDGYKPTPNLR.G
4	21	568.056	2268.19	2268.19	0.23	1	39	0.00012	1	K.YKLEYIWLDGYKPTPNLR.G
4	21	757.072	2268.19	2268.19	0.24	1	57	2.2e-06	1	K.YKLEYIWLDGYKPTPNLR.G
4	21	757.072	2268.19	2268.19	0.24	1	51	8e-06	1	K.YKLEYIWLDGYKPTPNLR.G
4	21	757.072	2268.19	2268.19	0.24	1	47	1.9e-05	1	K.YKLEYIWLDGYKPTPNLR.G
4	21	1135.1	2268.19	2268.19	0.3	1	47	2.2e-05	1	K.YKLEYIWLDGYKPTPNLR.G
4	21	1135.1	2268.19	2268.19	0.3	1	54	4e-06	1	K.YKLEYIWLDGYKPTPNLR.G
4	21	1135.1	2268.19	2268.19	0.3	1	58	1.6e-06	1	K.YKLEYIWLDGYKPTPNLR.G
4	21	1135.1	2268.19	2268.19	0.3	1	45	3.3e-05	1	K.YKLEYIWLDGYKPTPNLR.G
4	21	1135.1	2268.19	2268.19	0.3	1	70	9.3e-08	1	K.YKLEYIWLDGYKPTPNLR.G
4	21	1135.1	2268.19	2268.19	0.3	1	77	2.1e-08	1	K.YKLEYIWLDGYKPTPNLR.G
4	21	1135.1	2268.19	2268.19	0.3	1	58	1.7e-06	1	K.YKLEYIWLDGYKPTPNLR.G
4	21	757.072	2268.2	2268.19	0.32	1	52	5.8e-06	1	K.YKLEYIWLDGYKPTPNLR.G
4	21	757.072	2268.2	2268.19	0.32	1	49	1.1e-05	1	K.YKLEYIWLDGYKPTPNLR.G
4	21	568.056	2268.2	2268.19	0.34	1	32	0.0007	1	K.YKLEYIWLDGYKPTPNLR.G
4	21	568.056	2268.2	2268.19	0.34	1	29	0.0013	1	K.YKLEYIWLDGYKPTPNLR.G
4	21	757.072	2268.2	2268.19	0.4	1	52	5.9e-06	1	K.YKLEYIWLDGYKPTPNLR.G
4	21	757.072	2268.2	2268.19	0.4	1	43	5.4e-05	1	K.YKLEYIWLDGYKPTPNLR.G
4	21	1135.1	2268.2	2268.19	0.41	1	53	4.7e-06	1	K.YKLEYIWLDGYKPTPNLR.G
4	21	1135.1	2268.2	2268.19	0.41	1	34	0.00041	1	K.YKLEYIWLDGYKPTPNLR.G
4	21	1135.1	2268.2	2268.19	0.41	1	65	3.4e-07	1	K.YKLEYIWLDGYKPTPNLR.G
4	21	568.056	2268.2	2268.19	0.45	1	34	0.00044	1	K.YKLEYIWLDGYKPTPNLR.G
4	21	757.072	2268.2	2268.19	0.48	1	53	5.3e-06	1	K.YKLEYIWLDGYKPTPNLR.G
4	21	757.072	2268.2	2268.19	0.48	1	56	2.6e-06	1	K.YKLEYIWLDGYKPTPNLR.G
4	21	757.072	2268.2	2268.19	0.48	1	30	0.00096	1	K.YKLEYIWLDGYKPTPNLR.G
4	21	1135.11	2268.2	2268.19	0.51	1	69	1.2e-07	1	K.YKLEYIWLDGYKPTPNLR.G
4	21	1135.11	2268.2	2268.19	0.51	1	91	7.9e-10	1	K.YKLEYIWLDGYKPTPNLR.G
4	21	568.056	2268.2	2268.19	0.56	1	29	0.0014	1	K.YKLEYIWLDGYKPTPNLR.G
4	21	568.056	2268.2	2268.19	0.56	1	36	0.00025	1	K.YKLEYIWLDGYKPTPNLR.G
4	21	757.072	2268.2	2268.19	0.56	1	63	4.5e-07	1	K.YKLEYIWLDGYKPTPNLR.G
4	21	757.072	2268.2	2268.19	0.56	1	56	2.7e-06	1	K.YKLEYIWLDGYKPTPNLR.G
4	21	1135.11	2268.2	2268.19	0.62	1	51	8.3e-06	1	K.YKLEYIWLDGYKPTPNLR.G
4	21	757.072	2268.2	2268.19	0.64	1	53	5.4e-06	1	K.YKLEYIWLDGYKPTPNLR.G
4	21	757.072	2268.2	2268.19	0.64	1	56	2.3e-06	1	K.YKLEYIWLDGYKPTPNLR.G
4	21	757.072	2268.2	2268.19	0.64	1	53	5.2e-06	1	K.YKLEYIWLDGYKPTPNLR.G
4	21	568.056	2268.2	2268.19	0.66	1	32	0.00063	1	K.YKLEYIWLDGYKPTPNLR.G
4	21	568.056	2268.2	2268.19	0.66	1	25	0.0032	1	K.YKLEYIWLDGYKPTPNLR.G
4	21	568.056	2268.2	2268.19	0.66	1	32	0.00061	1	K.YKLEYIWLDGYKPTPNLR.G
4	21	568.056	2268.2	2268.19	0.66	1	32	0.00068	1	K.YKLEYIWLDGYKPTPNLR.G
4	21	568.056	2268.2	2268.19	0.66	1	29	0.0013	1	K.YKLEYIWLDGYKPTPNLR.G
4	21	568.056	2268.2	2268.19	0.66	1	32	0.00068	1	K.YKLEYIWLDGYKPTPNLR.G
4	21	757.073	2268.2	2268.19	0.72	1	46	2.4e-05	1	K.YKLEYIWLDGYKPTPNLR.G
4	21	757.073	2268.2	2268.19	0.72	1	45	3.5e-05	1	K.YKLEYIWLDGYKPTPNLR.G
4	21	757.073	2268.2	2268.19	0.72	1	45	2.9e-05	1	K.YKLEYIWLDGYKPTPNLR.G
4	21	568.056	2268.2	2268.19	0.77	1	26	0.0028	1	K.YKLEYIWLDGYKPTPNLR.G
4	21	568.056	2268.2	2268.19	0.77	1	36	0.00027	1	K.YKLEYIWLDGYKPTPNLR.G
4	21	568.056	2268.2	2268.19	0.77	1	35	0.00035	1	K.YKLEYIWLDGYKPTPNLR.G
4	21	568.056	2268.2	2268.19	0.77	1	38	0.00018	1	K.YKLEYIWLDGYKPTPNLR.G
4	21	568.056	2268.2	2268.19	0.77	1	37	0.00018	1	K.YKLEYIWLDGYKPTPNLR.G
4	21	757.073	2268.2	2268.19	0.8	1	45	2.8e-05	1	K.YKLEYIWLDGYKPTPNLR.G
4	21	757.073	2268.2	2268.19	0.8	1	49	1.2e-05	1	K.YKLEYIWLDGYKPTPNLR.G
4	21	1135.11	2268.2	2268.19	0.84	1	54	4.1e-06	1	K.YKLEYIWLDGYKPTPNLR.G
4	21	1135.11	2268.2	2268.19	0.84	1	42	6e-05	1	K.YKLEYIWLDGYKPTPNLR.G
4	21	568.056	2268.2	2268.19	0.88	1	30	0.0011	1	K.YKLEYIWLDGYKPTPNLR.G
4	21	568.056	2268.2	2268.19	0.88	1	28	0.0016	1	K.YKLEYIWLDGYKPTPNLR.G
4	21	568.056	2268.2	2268.19	0.88	1	32	0.00058	1	K.YKLEYIWLDGYKPTPNLR.G
4	21	568.056	2268.2	2268.19	0.88	1	32	0.00065	1	K.YKLEYIWLDGYKPTPNLR.G
4	21	568.056	2268.2	2268.19	0.88	1	27	0.002	1	K.YKLEYIWLDGYKPTPNLR.G
4	21	757.073	2268.2	2268.19	0.88	1	59	1.2e-06	1	K.YKLEYIWLDGYKPTPNLR.G
4	21	1135.11	2268.2	2268.19	0.94	1	50	9.4e-06	1	K.YKLEYIWLDGYKPTPNLR.G
4	21	757.073	2268.2	2268.19	0.97	1	45	3.2e-05	1	K.YKLEYIWLDGYKPTPNLR.G
4	21	568.056	2268.2	2268.19	0.99	1	24	0.0044	1	K.YKLEYIWLDGYKPTPNLR.G
4	21	568.056	2268.2	2268.19	0.99	1	41	8.9e-05	1	K.YKLEYIWLDGYKPTPNLR.G
4	21	757.073	2268.2	2268.19	1.05	1	56	2.4e-06	1	K.YKLEYIWLDGYKPTPNLR.G
4	21	1135.11	2268.2	2268.19	1.05	1	57	1.9e-06	1	K.YKLEYIWLDGYKPTPNLR.G
4	21	568.057	2268.2	2268.19	1.1	1	28	0.0016	1	K.YKLEYIWLDGYKPTPNLR.G
4	21	1135.11	2268.2	2268.19	1.27	1	50	9.5e-06	1	K.YKLEYIWLDGYKPTPNLR.G
4	21	1135.11	2268.2	2268.19	1.27	1	80	1.1e-08	1	K.YKLEYIWLDGYKPTPNLR.G
4	21	568.057	2268.2	2268.19	1.53	1	29	0.0013	1	K.YKLEYIWLDGYKPTPNLR.G
6	21	989.524	1977.03	1977.04	-0.98	0	42	6.6e-05	1	K.LEYIWLDGYKPTPNLR.G
6	21	989.524	1977.03	1977.04	-0.98	0	50	9.6e-06	1	K.LEYIWLDGYKPTPNLR.G
6	21	989.524	1977.03	1977.04	-0.73	0	55	3.4e-06	1	K.LEYIWLDGYKPTPNLR.G
6	21	989.525	1977.04	1977.04	-0.42	0	66	2.7e-07	1	K.LEYIWLDGYKPTPNLR.G
6	21	989.525	1977.04	1977.04	-0.42	0	80	9.4e-09	1	K.LEYIWLDGYKPTPNLR.G
6	21	660.019	1977.04	1977.04	-0.34	0	29	0.0013	1	K.LEYIWLDGYKPTPNLR.G
6	21	989.525	1977.04	1977.04	-0.3	0	56	2.5e-06	1	K.LEYIWLDGYKPTPNLR.G
6	21	989.525	1977.04	1977.04	-0.18	0	26	0.0025	1	K.LEYIWLDGYKPTPNLR.G
6	21	989.525	1977.04	1977.04	-0.18	0	52	5.9e-06	1	K.LEYIWLDGYKPTPNLR.G
6	21	989.525	1977.04	1977.04	-0.11	0	47	1.9e-05	1	K.LEYIWLDGYKPTPNLR.G
6	21	989.525	1977.04	1977.04	0.011	0	56	2.4e-06	1	K.LEYIWLDGYKPTPNLR.G
6	21	660.019	1977.04	1977.04	0.13	0	45	3.3e-05	1	K.LEYIWLDGYKPTPNLR.G
6	21	989.525	1977.04	1977.04	0.2	0	38	0.00016	1	K.LEYIWLDGYKPTPNLR.G
6	21	660.019	1977.04	1977.04	0.31	0	51	7.1e-06	1	K.LEYIWLDGYKPTPNLR.G
6	21	660.019	1977.04	1977.04	0.31	0	57	1.9e-06	1	K.LEYIWLDGYKPTPNLR.G
6	21	660.019	1977.04	1977.04	0.31	0	30	0.0011	1	K.LEYIWLDGYKPTPNLR.G
6	21	660.019	1977.04	1977.04	0.31	0	48	1.6e-05	1	K.LEYIWLDGYKPTPNLR.G
6	21	989.526	1977.04	1977.04	0.32	0	50	9.5e-06	1	K.LEYIWLDGYKPTPNLR.G
6	21	660.019	1977.04	1977.04	0.4	0	51	8.2e-06	1	K.LEYIWLDGYKPTPNLR.G
6	21	660.019	1977.04	1977.04	0.4	0	45	3.5e-05	1	K.LEYIWLDGYKPTPNLR.G
6	21	660.019	1977.04	1977.04	0.4	0	33	0.00046	1	K.LEYIWLDGYKPTPNLR.G
6	21	660.019	1977.04	1977.04	0.4	0	51	7.6e-06	1	K.LEYIWLDGYKPTPNLR.G
6	21	660.019	1977.04	1977.04	0.4	0	59	1.1e-06	1	K.LEYIWLDGYKPTPNLR.G
6	21	660.019	1977.04	1977.04	0.4	0	48	1.6e-05	1	K.LEYIWLDGYKPTPNLR.G
6	21	989.526	1977.04	1977.04	0.44	0	35	0.00028	1	K.LEYIWLDGYKPTPNLR.G
6	21	660.02	1977.04	1977.04	0.5	0	42	6.4e-05	1	K.LEYIWLDGYKPTPNLR.G
6	21	660.02	1977.04	1977.04	0.5	0	42	6.2e-05	1	K.LEYIWLDGYKPTPNLR.G
6	21	660.02	1977.04	1977.04	0.5	0	47	2e-05	1	K.LEYIWLDGYKPTPNLR.G
6	21	660.02	1977.04	1977.04	0.5	0	48	1.6e-05	1	K.LEYIWLDGYKPTPNLR.G
6	21	989.526	1977.04	1977.04	0.57	0	54	4.3e-06	1	K.LEYIWLDGYKPTPNLR.G
6	21	989.526	1977.04	1977.04	0.57	0	54	3.9e-06	1	K.LEYIWLDGYKPTPNLR.G
6	21	660.02	1977.04	1977.04	0.59	0	45	3.5e-05	1	K.LEYIWLDGYKPTPNLR.G
6	21	660.02	1977.04	1977.04	0.59	0	51	8.9e-06	1	K.LEYIWLDGYKPTPNLR.G
6	21	660.02	1977.04	1977.04	0.59	0	51	8.3e-06	1	K.LEYIWLDGYKPTPNLR.G
6	21	989.526	1977.04	1977.04	0.63	0	60	9.5e-07	1	K.LEYIWLDGYKPTPNLR.G
6	21	989.526	1977.04	1977.04	0.69	0	29	0.0012	1	K.LEYIWLDGYKPTPNLR.G
6	21	989.526	1977.04	1977.04	0.69	0	52	6.1e-06	1	K.LEYIWLDGYKPTPNLR.G
6	21	660.02	1977.04	1977.04	0.77	0	37	0.00019	1	K.LEYIWLDGYKPTPNLR.G
6	21	660.02	1977.04	1977.04	0.77	0	55	3.5e-06	1	K.LEYIWLDGYKPTPNLR.G
6	21	660.02	1977.04	1977.04	0.77	0	52	6.6e-06	1	K.LEYIWLDGYKPTPNLR.G
6	21	989.526	1977.04	1977.04	0.81	0	49	1.3e-05	1	K.LEYIWLDGYKPTPNLR.G
6	21	989.526	1977.04	1977.04	0.81	0	56	2.4e-06	1	K.LEYIWLDGYKPTPNLR.G
6	21	660.02	1977.04	1977.04	0.87	0	40	0.0001	1	K.LEYIWLDGYKPTPNLR.G
6	21	660.02	1977.04	1977.04	0.87	0	51	8.2e-06	1	K.LEYIWLDGYKPTPNLR.G
6	21	989.526	1977.04	1977.04	0.87	0	37	0.00018	1	K.LEYIWLDGYKPTPNLR.G
6	21	989.526	1977.04	1977.04	0.87	0	43	5.5e-05	1	K.LEYIWLDGYKPTPNLR.G
6	21	989.526	1977.04	1977.04	0.87	0	68	1.5e-07	1	K.LEYIWLDGYKPTPNLR.G
6	21	989.526	1977.04	1977.04	0.94	0	41	7.3e-05	1	K.LEYIWLDGYKPTPNLR.G
6	21	989.526	1977.04	1977.04	0.94	0	46	2.7e-05	1	K.LEYIWLDGYKPTPNLR.G
6	21	660.02	1977.04	1977.04	0.96	0	47	1.9e-05	1	K.LEYIWLDGYKPTPNLR.G
6	21	989.526	1977.04	1977.04	1	0	72	5.9e-08	1	K.LEYIWLDGYKPTPNLR.G
6	21	660.02	1977.04	1977.04	1.05	0	55	3.3e-06	1	K.LEYIWLDGYKPTPNLR.G
6	21	660.02	1977.04	1977.04	1.05	0	47	1.8e-05	1	K.LEYIWLDGYKPTPNLR.G
6	21	660.02	1977.04	1977.04	1.15	0	45	3.5e-05	1	K.LEYIWLDGYKPTPNLR.G
6	21	989.527	1977.04	1977.04	1.31	0	41	7.6e-05	1	K.LEYIWLDGYKPTPNLR.G
6	21	660.02	1977.04	1977.04	1.42	0	54	3.7e-06	1	K.LEYIWLDGYKPTPNLR.G
6	21	660.02	1977.04	1977.04	1.52	0	42	6.8e-05	1	K.LEYIWLDGYKPTPNLR.G
6	21	989.528	1977.04	1977.04	2.6	0	51	7.7e-06	1	K.LEYIWLDGYKPTPNLR.G
24	71	901.268	5401.57	5401.56	0.75	1	16	0.028	1	K.TTIKEFEIYPTLEQLPLWGFDGSSTMQAEGHSSDCVLKPVAMYPDAAR.K
										+ Oxidation (M)
28	71	1236.58	4942.29	4942.29	0.067	0	18	0.015	1	K.EFEIYPTLEQLPLWGFDGSSTMQAEGHSSDCVLKPVAMYPDAAR.K
28	71	1240.58	4958.29	4958.29	1.09	0	19	0.012	1	K.EFEIYPTLEQLPLWGFDGSSTMQAEGHSSDCVLKPVAMYPDAAR.K
										+ Oxidation (M)
72	95	1340.16	2678.31	2678.33	-10	1	31	0.00076	1	R.KNGILVLCEVMMPDGVTPHPTNTR.A
72	95	670.584	2678.31	2678.33	-9.97	1	29	0.0013	1	R.KNGILVLCEVMMPDGVTPHPTNTR.A
72	95	893.777	2678.31	2678.33	-9.87	1	34	0.00041	1	R.KNGILVLCEVMMPDGVTPHPTNTR.A
72	95	893.777	2678.31	2678.33	-9.73	1	42	6.8e-05	1	R.KNGILVLCEVMMPDGVTPHPTNTR.A
72	95	670.585	2678.31	2678.33	-9.24	1	17	0.02	1	R.KNGILVLCEVMMPDGVTPHPTNTR.A
72	95	893.777	2678.31	2678.33	-8.91	1	44	4.4e-05	1	R.KNGILVLCEVMMPDGVTPHPTNTR.A
72	95	893.778	2678.31	2678.33	-8.64	1	22	0.0068	1	R.KNGILVLCEVMMPDGVTPHPTNTR.A
72	95	893.778	2678.31	2678.33	-8.3	1	37	0.00021	1	R.KNGILVLCEVMMPDGVTPHPTNTR.A
72	95	893.778	2678.31	2678.33	-8.23	1	49	1.3e-05	1	R.KNGILVLCEVMMPDGVTPHPTNTR.A
72	95	893.778	2678.31	2678.33	-8.16	1	36	0.00026	1	R.KNGILVLCEVMMPDGVTPHPTNTR.A
72	95	893.778	2678.31	2678.33	-7.75	1	23	0.0055	1	R.KNGILVLCEVMMPDGVTPHPTNTR.A
72	95	893.779	2678.31	2678.33	-7.61	1	36	0.00028	1	R.KNGILVLCEVMMPDGVTPHPTNTR.A
72	95	670.589	2678.33	2678.33	-2.67	1	19	0.012	1	R.KNGILVLCEVMMPDGVTPHPTNTR.A
72	95	1340.17	2678.33	2678.33	-1.8	1	65	3e-07	1	R.KNGILVLCEVMMPDGVTPHPTNTR.A
72	95	670.591	2678.33	2678.33	-0.4	1	30	0.00093	1	R.KNGILVLCEVMMPDGVTPHPTNTR.A
72	95	670.591	2678.33	2678.33	-0.3	1	39	0.00014	1	R.KNGILVLCEVMMPDGVTPHPTNTR.A
72	95	893.785	2678.33	2678.33	-0.3	1	60	9.2e-07	1	R.KNGILVLCEVMMPDGVTPHPTNTR.A
72	95	893.785	2678.33	2678.33	-0.16	1	56	2.7e-06	1	R.KNGILVLCEVMMPDGVTPHPTNTR.A
72	95	670.591	2678.33	2678.33	-0.031	1	47	2.2e-05	1	R.KNGILVLCEVMMPDGVTPHPTNTR.A
72	95	670.591	2678.34	2678.33	0.33	1	23	0.0051	1	R.KNGILVLCEVMMPDGVTPHPTNTR.A
72	95	893.786	2678.34	2678.33	0.59	1	38	0.00015	1	R.KNGILVLCEVMMPDGVTPHPTNTR.A
72	95	899.108	2694.3	2694.33	-9.72	1	23	0.0051	1	R.KNGILVLCEVMMPDGVTPHPTNTR.A
										+ Oxidation (M)
72	95	899.108	2694.3	2694.33	-9.72	1	19	0.013	1	R.KNGILVLCEVMMPDGVTPHPTNTR.A
										+ Oxidation (M)
72	95	899.108	2694.3	2694.33	-9.72	1	31	0.00077	1	R.KNGILVLCEVMMPDGVTPHPTNTR.A
										+ Oxidation (M)
72	95	674.583	2694.3	2694.33	-9.65	1	26	0.0023	1	R.KNGILVLCEVMMPDGVTPHPTNTR.A
										+ Oxidation (M)
72	95	674.584	2694.31	2694.33	-8.29	1	24	0.0043	1	R.KNGILVLCEVMMPDGVTPHPTNTR.A
										+ Oxidation (M)
72	95	899.11	2694.31	2694.33	-7.75	1	45	3.2e-05	1	R.KNGILVLCEVMMPDGVTPHPTNTR.A
										+ Oxidation (M)
72	95	899.11	2694.31	2694.33	-7.4	1	39	0.00013	1	R.KNGILVLCEVMMPDGVTPHPTNTR.A
										+ Oxidation (M)
72	95	674.587	2694.32	2694.33	-3.13	1	33	0.00049	1	R.KNGILVLCEVMMPDGVTPHPTNTR.A
										+ Oxidation (M)
72	95	899.114	2694.32	2694.33	-3.06	1	37	0.00019	1	R.KNGILVLCEVMMPDGVTPHPTNTR.A
										+ Oxidation (M)
72	95	674.588	2694.32	2694.33	-2.95	1	40	0.00011	1	R.KNGILVLCEVMMPDGVTPHPTNTR.A
										+ Oxidation (M)
72	95	899.115	2694.32	2694.33	-2.1	1	56	2.4e-06	1	R.KNGILVLCEVMMPDGVTPHPTNTR.A
										+ Oxidation (M)
72	95	674.588	2694.32	2694.33	-1.86	1	34	0.0004	1	R.KNGILVLCEVMMPDGVTPHPTNTR.A
										+ Oxidation (M)
72	95	674.589	2694.33	2694.33	-1.13	1	21	0.0099	1	R.KNGILVLCEVMMPDGVTPHPTNTR.A
										+ Oxidation (M)
72	95	674.589	2694.33	2694.33	-0.77	1	46	2.6e-05	1	R.KNGILVLCEVMMPDGVTPHPTNTR.A
										+ Oxidation (M)
72	95	674.589	2694.33	2694.33	-0.68	1	44	3.9e-05	1	R.KNGILVLCEVMMPDGVTPHPTNTR.A
										+ Oxidation (M)
72	95	674.589	2694.33	2694.33	-0.59	1	40	0.00011	1	R.KNGILVLCEVMMPDGVTPHPTNTR.A
										+ Oxidation (M)
72	95	899.117	2694.33	2694.33	0.48	1	62	7e-07	1	R.KNGILVLCEVMMPDGVTPHPTNTR.A
										+ Oxidation (M)
72	95	899.117	2694.33	2694.33	0.55	1	38	0.00015	1	R.KNGILVLCEVMMPDGVTPHPTNTR.A
										+ Oxidation (M)
72	95	674.59	2694.33	2694.33	0.77	1	43	5.3e-05	1	R.KNGILVLCEVMMPDGVTPHPTNTR.A
										+ Oxidation (M)
72	95	674.59	2694.33	2694.33	0.95	1	23	0.0054	1	R.KNGILVLCEVMMPDGVTPHPTNTR.A
										+ Oxidation (M)
72	95	1348.17	2694.33	2694.33	1.19	1	41	8.6e-05	1	R.KNGILVLCEVMMPDGVTPHPTNTR.A
										+ Oxidation (M)
72	95	1348.18	2694.34	2694.33	4.27	1	19	0.013	1	R.KNGILVLCEVMMPDGVTPHPTNTR.A
										+ Oxidation (M)
72	95	904.44	2710.3	2710.32	-9.56	1	31	0.00083	1	R.KNGILVLCEVMMPDGVTPHPTNTR.A
										+ 2 Oxidation (M)
72	95	904.441	2710.3	2710.32	-8.35	1	35	0.00033	1	R.KNGILVLCEVMMPDGVTPHPTNTR.A
										+ 2 Oxidation (M)
72	95	904.442	2710.3	2710.32	-7.4	1	40	0.0001	1	R.KNGILVLCEVMMPDGVTPHPTNTR.A
										+ 2 Oxidation (M)
72	95	904.443	2710.31	2710.32	-6.73	1	40	0.0001	1	R.KNGILVLCEVMMPDGVTPHPTNTR.A
										+ 2 Oxidation (M)
72	95	904.444	2710.31	2710.32	-4.97	1	43	4.6e-05	1	R.KNGILVLCEVMMPDGVTPHPTNTR.A
										+ 2 Oxidation (M)
72	95	904.445	2710.31	2710.32	-3.75	1	29	0.0012	1	R.KNGILVLCEVMMPDGVTPHPTNTR.A
										+ 2 Oxidation (M)
72	95	904.446	2710.31	2710.32	-3.48	1	37	0.00018	1	R.KNGILVLCEVMMPDGVTPHPTNTR.A
										+ 2 Oxidation (M)
72	95	678.587	2710.32	2710.32	-1.42	1	21	0.0075	1	R.KNGILVLCEVMMPDGVTPHPTNTR.A
										+ 2 Oxidation (M)
72	95	904.448	2710.32	2710.32	-0.78	1	19	0.014	1	R.KNGILVLCEVMMPDGVTPHPTNTR.A
										+ 2 Oxidation (M)
72	95	904.448	2710.32	2710.32	-0.64	1	63	4.8e-07	1	R.KNGILVLCEVMMPDGVTPHPTNTR.A
										+ 2 Oxidation (M)
72	95	543.072	2710.32	2710.32	-0.25	1	15	0.035	1	R.KNGILVLCEVMMPDGVTPHPTNTR.A
										+ 2 Oxidation (M)
72	95	678.588	2710.32	2710.32	-0.15	1	45	3.3e-05	1	R.KNGILVLCEVMMPDGVTPHPTNTR.A
										+ 2 Oxidation (M)
72	95	1356.17	2710.32	2710.32	-0.0092	1	16	0.024	1	R.KNGILVLCEVMMPDGVTPHPTNTR.A
										+ 2 Oxidation (M)
72	95	678.588	2710.32	2710.32	0.21	1	33	0.00056	1	R.KNGILVLCEVMMPDGVTPHPTNTR.A
										+ 2 Oxidation (M)
72	95	904.449	2710.32	2710.32	0.3	1	61	7.3e-07	1	R.KNGILVLCEVMMPDGVTPHPTNTR.A
										+ 2 Oxidation (M)
72	95	678.589	2710.33	2710.32	0.39	1	42	5.8e-05	1	R.KNGILVLCEVMMPDGVTPHPTNTR.A
										+ 2 Oxidation (M)
72	95	904.449	2710.33	2710.32	0.5	1	62	6.4e-07	1	R.KNGILVLCEVMMPDGVTPHPTNTR.A
										+ 2 Oxidation (M)
72	95	543.072	2710.33	2710.32	0.54	1	39	0.00012	1	R.KNGILVLCEVMMPDGVTPHPTNTR.A
										+ 2 Oxidation (M)
72	95	678.589	2710.33	2710.32	0.66	1	52	6.2e-06	1	R.KNGILVLCEVMMPDGVTPHPTNTR.A
										+ 2 Oxidation (M)
72	95	1356.17	2710.33	2710.32	1.34	1	13	0.049	1	R.KNGILVLCEVMMPDGVTPHPTNTR.A
										+ 2 Oxidation (M)
72	95	678.589	2710.33	2710.32	1.65	1	27	0.0021	1	R.KNGILVLCEVMMPDGVTPHPTNTR.A
										+ 2 Oxidation (M)
72	95	904.45	2710.33	2710.32	1.79	1	50	1e-05	1	R.KNGILVLCEVMMPDGVTPHPTNTR.A
										+ 2 Oxidation (M)
72	95	678.591	2710.33	2710.32	3.81	1	23	0.0054	1	R.KNGILVLCEVMMPDGVTPHPTNTR.A
										+ 2 Oxidation (M)
72	95	678.593	2710.34	2710.32	7.05	1	19	0.013	1	R.KNGILVLCEVMMPDGVTPHPTNTR.A
										+ 2 Oxidation (M)
72	95	904.457	2710.35	2710.32	8.95	1	48	1.5e-05	1	R.KNGILVLCEVMMPDGVTPHPTNTR.A
										+ 2 Oxidation (M)
73	95	851.08	2550.22	2550.24	-7.84	0	17	0.019	1	K.NGILVLCEVMMPDGVTPHPTNTR.A
73	95	851.081	2550.22	2550.24	-7.12	0	59	1.2e-06	1	K.NGILVLCEVMMPDGVTPHPTNTR.A
73	95	851.086	2550.24	2550.24	-1.23	0	33	0.0005	1	K.NGILVLCEVMMPDGVTPHPTNTR.A
73	95	638.567	2550.24	2550.24	-0.23	0	47	1.8e-05	1	K.NGILVLCEVMMPDGVTPHPTNTR.A
73	95	851.087	2550.24	2550.24	-0.081	0	44	4.1e-05	1	K.NGILVLCEVMMPDGVTPHPTNTR.A
73	95	851.087	2550.24	2550.24	0.062	0	48	1.4e-05	1	K.NGILVLCEVMMPDGVTPHPTNTR.A
73	95	1276.13	2550.24	2550.24	0.31	0	56	2.7e-06	1	K.NGILVLCEVMMPDGVTPHPTNTR.A
73	95	851.087	2550.24	2550.24	0.42	0	74	4.1e-08	1	K.NGILVLCEVMMPDGVTPHPTNTR.A
73	95	851.088	2550.24	2550.24	0.92	0	28	0.0018	1	K.NGILVLCEVMMPDGVTPHPTNTR.A
73	95	1276.13	2550.24	2550.24	1.46	0	52	5.7e-06	1	K.NGILVLCEVMMPDGVTPHPTNTR.A
73	95	856.416	2566.23	2566.23	-3.12	0	40	9.7e-05	1	K.NGILVLCEVMMPDGVTPHPTNTR.A
										+ Oxidation (M)
73	95	856.418	2566.23	2566.23	-1.12	0	73	4.5e-08	1	K.NGILVLCEVMMPDGVTPHPTNTR.A
										+ Oxidation (M)
73	95	1284.12	2566.23	2566.23	-0.85	0	39	0.00012	1	K.NGILVLCEVMMPDGVTPHPTNTR.A
										+ Oxidation (M)
73	95	856.418	2566.23	2566.23	-0.76	0	63	4.8e-07	1	K.NGILVLCEVMMPDGVTPHPTNTR.A
										+ Oxidation (M)
73	95	856.418	2566.23	2566.23	-0.55	0	90	1.1e-09	1	K.NGILVLCEVMMPDGVTPHPTNTR.A
										+ Oxidation (M)
73	95	1284.12	2566.23	2566.23	-0.47	0	60	9.4e-07	1	K.NGILVLCEVMMPDGVTPHPTNTR.A
										+ Oxidation (M)
73	95	1284.12	2566.23	2566.23	0.0023	0	91	8e-10	1	K.NGILVLCEVMMPDGVTPHPTNTR.A
										+ Oxidation (M)
73	95	856.419	2566.23	2566.23	0.021	0	68	1.4e-07	1	K.NGILVLCEVMMPDGVTPHPTNTR.A
										+ Oxidation (M)
73	95	856.419	2566.24	2566.23	0.52	0	69	1.4e-07	1	K.NGILVLCEVMMPDGVTPHPTNTR.A
										+ Oxidation (M)
73	95	642.566	2566.24	2566.23	0.71	0	26	0.0024	1	K.NGILVLCEVMMPDGVTPHPTNTR.A
										+ Oxidation (M)
73	95	856.419	2566.24	2566.23	0.73	0	61	7.2e-07	1	K.NGILVLCEVMMPDGVTPHPTNTR.A
										+ Oxidation (M)
73	95	856.419	2566.24	2566.23	0.88	0	53	5.3e-06	1	K.NGILVLCEVMMPDGVTPHPTNTR.A
										+ Oxidation (M)
73	95	1284.13	2566.24	2566.23	1.52	0	20	0.01	1	K.NGILVLCEVMMPDGVTPHPTNTR.A
										+ Oxidation (M)
73	95	856.423	2566.25	2566.23	4.66	0	40	9.2e-05	1	K.NGILVLCEVMMPDGVTPHPTNTR.A
										+ Oxidation (M)
73	95	861.744	2582.21	2582.23	-7.96	0	32	0.00067	1	K.NGILVLCEVMMPDGVTPHPTNTR.A
										+ 2 Oxidation (M)
73	95	1292.12	2582.22	2582.23	-2.19	0	21	0.0078	1	K.NGILVLCEVMMPDGVTPHPTNTR.A
										+ 2 Oxidation (M)
73	95	861.749	2582.22	2582.23	-2.08	0	35	0.00029	1	K.NGILVLCEVMMPDGVTPHPTNTR.A
										+ 2 Oxidation (M)
73	95	861.749	2582.22	2582.23	-1.94	0	44	4.2e-05	1	K.NGILVLCEVMMPDGVTPHPTNTR.A
										+ 2 Oxidation (M)
73	95	861.749	2582.22	2582.23	-1.65	0	64	4.4e-07	1	K.NGILVLCEVMMPDGVTPHPTNTR.A
										+ 2 Oxidation (M)
73	95	861.749	2582.23	2582.23	-1.44	0	43	4.5e-05	1	K.NGILVLCEVMMPDGVTPHPTNTR.A
										+ 2 Oxidation (M)
73	95	861.75	2582.23	2582.23	-0.45	0	27	0.0021	1	K.NGILVLCEVMMPDGVTPHPTNTR.A
										+ 2 Oxidation (M)
73	95	861.75	2582.23	2582.23	-0.16	0	44	3.7e-05	1	K.NGILVLCEVMMPDGVTPHPTNTR.A
										+ 2 Oxidation (M)
73	95	1292.12	2582.23	2582.23	-0.11	0	52	7e-06	1	K.NGILVLCEVMMPDGVTPHPTNTR.A
										+ 2 Oxidation (M)
73	95	861.75	2582.23	2582.23	0.05	0	25	0.0031	1	K.NGILVLCEVMMPDGVTPHPTNTR.A
										+ 2 Oxidation (M)
73	95	861.75	2582.23	2582.23	0.12	0	36	0.00027	1	K.NGILVLCEVMMPDGVTPHPTNTR.A
										+ 2 Oxidation (M)
73	95	861.75	2582.23	2582.23	0.19	0	55	3.1e-06	1	K.NGILVLCEVMMPDGVTPHPTNTR.A
										+ 2 Oxidation (M)
73	95	1292.12	2582.23	2582.23	0.27	0	72	7e-08	1	K.NGILVLCEVMMPDGVTPHPTNTR.A
										+ 2 Oxidation (M)
73	95	646.565	2582.23	2582.23	0.4	0	24	0.0038	1	K.NGILVLCEVMMPDGVTPHPTNTR.A
										+ 2 Oxidation (M)
73	95	861.751	2582.23	2582.23	0.4	0	13	0.047	1	K.NGILVLCEVMMPDGVTPHPTNTR.A
										+ 2 Oxidation (M)
73	95	861.751	2582.23	2582.23	0.48	0	60	1.1e-06	1	K.NGILVLCEVMMPDGVTPHPTNTR.A
										+ 2 Oxidation (M)
73	95	646.565	2582.23	2582.23	0.68	0	48	1.8e-05	1	K.NGILVLCEVMMPDGVTPHPTNTR.A
										+ 2 Oxidation (M)
73	95	861.751	2582.23	2582.23	0.69	0	25	0.0034	1	K.NGILVLCEVMMPDGVTPHPTNTR.A
										+ 2 Oxidation (M)
73	95	861.751	2582.23	2582.23	0.83	0	68	1.6e-07	1	K.NGILVLCEVMMPDGVTPHPTNTR.A
										+ 2 Oxidation (M)
73	95	861.751	2582.23	2582.23	0.97	0	26	0.0026	1	K.NGILVLCEVMMPDGVTPHPTNTR.A
										+ 2 Oxidation (M)
73	95	1292.12	2582.23	2582.23	1.12	0	62	5.7e-07	1	K.NGILVLCEVMMPDGVTPHPTNTR.A
										+ 2 Oxidation (M)
73	95	1292.12	2582.23	2582.23	1.59	0	26	0.0024	1	K.NGILVLCEVMMPDGVTPHPTNTR.A
										+ 2 Oxidation (M)
73	95	861.752	2582.23	2582.23	1.89	0	20	0.01	1	K.NGILVLCEVMMPDGVTPHPTNTR.A
										+ 2 Oxidation (M)
73	95	1292.13	2582.24	2582.23	5.28	0	18	0.016	1	K.NGILVLCEVMMPDGVTPHPTNTR.A
										+ 2 Oxidation (M)
73	95	861.756	2582.25	2582.23	7	0	18	0.015	1	K.NGILVLCEVMMPDGVTPHPTNTR.A
										+ 2 Oxidation (M)
73	95	1292.13	2582.25	2582.23	9.25	0	22	0.0062	1	K.NGILVLCEVMMPDGVTPHPTNTR.A
										+ 2 Oxidation (M)
96	116	1288.59	2575.16	2575.16	0.45	0	21	0.0085	1	R.ATILDDEGAWFGFEQEYFFYK.N
96	116	1288.59	2575.16	2575.16	0.55	0	26	0.0028	1	R.ATILDDEGAWFGFEQEYFFYK.N
96	116	1288.59	2575.16	2575.16	0.93	0	69	1.4e-07	1	R.ATILDDEGAWFGFEQEYFFYK.N
96	116	1288.59	2575.16	2575.16	1.21	0	36	0.00023	1	R.ATILDDEGAWFGFEQEYFFYK.N
96	116	1288.59	2575.16	2575.16	1.31	0	46	2.7e-05	1	R.ATILDDEGAWFGFEQEYFFYK.N
117	142	689.837	2755.32	2755.34	-6.7	0	59	1.4e-06	1	K.NGRPLGFPEAGYPAPQGPYYTGVGYK.H
117	142	1378.67	2755.32	2755.34	-6.38	0	48	1.7e-05	1	K.NGRPLGFPEAGYPAPQGPYYTGVGYK.H
117	142	919.452	2755.33	2755.34	-2.48	0	30	0.00091	1	K.NGRPLGFPEAGYPAPQGPYYTGVGYK.H
117	142	919.452	2755.34	2755.34	-1.42	0	36	0.00026	1	K.NGRPLGFPEAGYPAPQGPYYTGVGYK.H
117	142	1378.68	2755.34	2755.34	-0.97	0	37	0.00021	1	K.NGRPLGFPEAGYPAPQGPYYTGVGYK.H
117	142	689.842	2755.34	2755.34	-0.41	0	72	6.8e-08	1	K.NGRPLGFPEAGYPAPQGPYYTGVGYK.H
117	142	919.453	2755.34	2755.34	-0.36	0	41	7.3e-05	1	K.NGRPLGFPEAGYPAPQGPYYTGVGYK.H
117	142	689.842	2755.34	2755.34	-0.14	0	32	0.00068	1	K.NGRPLGFPEAGYPAPQGPYYTGVGYK.H
117	142	1378.68	2755.34	2755.34	-0.087	0	80	9.1e-09	1	K.NGRPLGFPEAGYPAPQGPYYTGVGYK.H
117	142	1378.68	2755.34	2755.34	0.0018	0	46	2.8e-05	1	K.NGRPLGFPEAGYPAPQGPYYTGVGYK.H
117	142	1378.68	2755.34	2755.34	0.18	0	63	5e-07	1	K.NGRPLGFPEAGYPAPQGPYYTGVGYK.H
117	142	919.454	2755.34	2755.34	0.24	0	46	2.3e-05	1	K.NGRPLGFPEAGYPAPQGPYYTGVGYK.H
117	142	1378.68	2755.34	2755.34	0.36	0	21	0.0077	1	K.NGRPLGFPEAGYPAPQGPYYTGVGYK.H
117	142	1378.68	2755.34	2755.34	0.53	0	61	8.2e-07	1	K.NGRPLGFPEAGYPAPQGPYYTGVGYK.H
117	142	1378.68	2755.34	2755.34	0.53	0	52	6.2e-06	1	K.NGRPLGFPEAGYPAPQGPYYTGVGYK.H
117	142	919.454	2755.34	2755.34	0.64	0	60	1.1e-06	1	K.NGRPLGFPEAGYPAPQGPYYTGVGYK.H
117	142	919.454	2755.34	2755.34	0.71	0	60	1.1e-06	1	K.NGRPLGFPEAGYPAPQGPYYTGVGYK.H
117	142	689.843	2755.34	2755.34	0.92	0	25	0.0031	1	K.NGRPLGFPEAGYPAPQGPYYTGVGYK.H
117	142	1378.69	2755.36	2755.34	8.06	0	33	0.00056	1	K.NGRPLGFPEAGYPAPQGPYYTGVGYK.H
117	149	701.755	3503.74	3503.74	0.86	1	35	0.00034	1	K.NGRPLGFPEAGYPAPQGPYYTGVGYKHVGDIAR.Q
117	149	1168.92	3503.74	3503.74	1.28	1	22	0.0062	1	K.NGRPLGFPEAGYPAPQGPYYTGVGYKHVGDIAR.Q
143	149	384.211	766.407	766.409	-1.49	0	36	0.00023	1	K.HVGDIAR.Q
143	149	384.211	766.408	766.409	-1.01	0	36	0.00023	1	K.HVGDIAR.Q
143	149	384.211	766.408	766.409	-0.85	0	36	0.00023	1	K.HVGDIAR.Q
143	149	384.211	766.408	766.409	-0.77	0	36	0.00023	1	K.HVGDIAR.Q
143	149	384.211	766.408	766.409	-0.77	0	37	0.00018	1	K.HVGDIAR.Q
143	149	384.211	766.408	766.409	-0.53	0	18	0.014	1	K.HVGDIAR.Q
143	149	384.211	766.408	766.409	-0.53	0	39	0.00012	1	K.HVGDIAR.Q
143	149	384.211	766.408	766.409	-0.53	0	38	0.00015	1	K.HVGDIAR.Q
143	149	384.211	766.408	766.409	-0.53	0	36	0.00023	1	K.HVGDIAR.Q
143	149	384.211	766.408	766.409	-0.45	0	20	0.011	1	K.HVGDIAR.Q
143	149	384.211	766.408	766.409	-0.45	0	36	0.00022	1	K.HVGDIAR.Q
143	149	384.211	766.408	766.409	-0.37	0	20	0.0091	1	K.HVGDIAR.Q
143	149	384.211	766.408	766.409	-0.37	0	25	0.0032	1	K.HVGDIAR.Q
143	149	384.211	766.408	766.409	-0.37	0	29	0.0014	1	K.HVGDIAR.Q
143	149	384.212	766.408	766.409	-0.29	0	24	0.0043	1	K.HVGDIAR.Q
143	149	384.212	766.408	766.409	-0.29	0	26	0.0025	1	K.HVGDIAR.Q
143	149	384.212	766.408	766.409	-0.29	0	36	0.00025	1	K.HVGDIAR.Q
143	149	384.212	766.408	766.409	-0.29	0	36	0.00023	1	K.HVGDIAR.Q
143	149	384.212	766.408	766.409	-0.29	0	36	0.00023	1	K.HVGDIAR.Q
143	149	384.212	766.408	766.409	-0.21	0	20	0.01	1	K.HVGDIAR.Q
143	149	384.212	766.408	766.409	-0.21	0	18	0.017	1	K.HVGDIAR.Q
143	149	384.212	766.408	766.409	-0.21	0	22	0.0063	1	K.HVGDIAR.Q
143	149	384.212	766.408	766.409	-0.21	0	36	0.00023	1	K.HVGDIAR.Q
143	149	384.212	766.408	766.409	-0.21	0	36	0.00023	1	K.HVGDIAR.Q
143	149	384.212	766.408	766.409	-0.21	0	36	0.00023	1	K.HVGDIAR.Q
143	149	384.212	766.408	766.409	-0.21	0	30	0.00097	1	K.HVGDIAR.Q
143	149	384.212	766.409	766.409	-0.13	0	25	0.0035	1	K.HVGDIAR.Q
143	149	384.212	766.409	766.409	-0.13	0	34	0.00039	1	K.HVGDIAR.Q
143	149	384.212	766.409	766.409	-0.13	0	32	0.00064	1	K.HVGDIAR.Q
143	149	384.212	766.409	766.409	-0.13	0	18	0.015	1	K.HVGDIAR.Q
143	149	384.212	766.409	766.409	-0.13	0	31	0.0008	1	K.HVGDIAR.Q
143	149	384.212	766.409	766.409	-0.13	0	36	0.00024	1	K.HVGDIAR.Q
143	149	384.212	766.409	766.409	-0.053	0	23	0.005	1	K.HVGDIAR.Q
143	149	384.212	766.409	766.409	-0.053	0	34	0.00044	1	K.HVGDIAR.Q
143	149	384.212	766.409	766.409	-0.053	0	35	0.0003	1	K.HVGDIAR.Q
143	149	384.212	766.409	766.409	0.025	0	22	0.0063	1	K.HVGDIAR.Q
143	149	384.212	766.409	766.409	0.025	0	36	0.00025	1	K.HVGDIAR.Q
143	149	384.212	766.409	766.409	0.025	0	26	0.0026	1	K.HVGDIAR.Q
143	149	384.212	766.409	766.409	0.025	0	35	0.0003	1	K.HVGDIAR.Q
143	149	384.212	766.409	766.409	0.025	0	36	0.00024	1	K.HVGDIAR.Q
143	149	384.212	766.409	766.409	0.025	0	28	0.0015	1	K.HVGDIAR.Q
143	149	384.212	766.409	766.409	0.025	0	36	0.00023	1	K.HVGDIAR.Q
143	149	384.212	766.409	766.409	0.025	0	36	0.00023	1	K.HVGDIAR.Q
143	149	384.212	766.409	766.409	0.025	0	36	0.00023	1	K.HVGDIAR.Q
143	149	384.212	766.409	766.409	0.025	0	35	0.0003	1	K.HVGDIAR.Q
143	149	384.212	766.409	766.409	0.025	0	36	0.00023	1	K.HVGDIAR.Q
143	149	384.212	766.409	766.409	0.11	0	20	0.0099	1	K.HVGDIAR.Q
143	149	384.212	766.409	766.409	0.11	0	39	0.00013	1	K.HVGDIAR.Q
143	149	384.212	766.409	766.409	0.11	0	37	0.00021	1	K.HVGDIAR.Q
143	149	384.212	766.409	766.409	0.11	0	31	0.00084	1	K.HVGDIAR.Q
143	149	384.212	766.409	766.409	0.11	0	35	0.0003	1	K.HVGDIAR.Q
143	149	384.212	766.409	766.409	0.11	0	15	0.028	1	K.HVGDIAR.Q
143	149	384.212	766.409	766.409	0.11	0	34	0.00036	1	K.HVGDIAR.Q
143	149	384.212	766.409	766.409	0.18	0	19	0.013	1	K.HVGDIAR.Q
143	149	384.212	766.409	766.409	0.18	0	23	0.0046	1	K.HVGDIAR.Q
143	149	384.212	766.409	766.409	0.18	0	36	0.00023	1	K.HVGDIAR.Q
143	149	384.212	766.409	766.409	0.18	0	35	0.00031	1	K.HVGDIAR.Q
143	149	384.212	766.409	766.409	0.18	0	36	0.00024	1	K.HVGDIAR.Q
143	149	384.212	766.409	766.409	0.18	0	16	0.025	1	K.HVGDIAR.Q
143	149	384.212	766.409	766.409	0.18	0	33	0.00049	1	K.HVGDIAR.Q
143	149	384.212	766.409	766.409	0.26	0	26	0.0023	1	K.HVGDIAR.Q
143	149	384.212	766.409	766.409	0.34	0	36	0.00024	1	K.HVGDIAR.Q
143	149	384.212	766.409	766.409	0.34	0	35	0.00031	1	K.HVGDIAR.Q
143	149	384.212	766.409	766.409	0.34	0	33	0.00048	1	K.HVGDIAR.Q
143	149	384.212	766.409	766.409	0.34	0	30	0.001	1	K.HVGDIAR.Q
143	149	384.212	766.409	766.409	0.34	0	35	0.00031	1	K.HVGDIAR.Q
143	149	384.212	766.409	766.409	0.34	0	36	0.00023	1	K.HVGDIAR.Q
143	149	384.212	766.409	766.409	0.34	0	33	0.00049	1	K.HVGDIAR.Q
143	149	384.212	766.409	766.409	0.66	0	22	0.0069	1	K.HVGDIAR.Q
143	149	384.212	766.409	766.409	0.9	0	20	0.0096	1	K.HVGDIAR.Q
150	175	711.613	2842.42	2842.43	-2.19	0	26	0.0023	1	R.QIVEEHLDLCLAAGINHEGINAEVAK.G
150	175	948.481	2842.42	2842.43	-2.1	0	45	2.9e-05	1	R.QIVEEHLDLCLAAGINHEGINAEVAK.G
150	175	711.613	2842.42	2842.43	-1.85	0	31	0.00088	1	R.QIVEEHLDLCLAAGINHEGINAEVAK.G
150	175	1422.22	2842.42	2842.43	-1.8	0	49	1.3e-05	1	R.QIVEEHLDLCLAAGINHEGINAEVAK.G
150	175	1422.22	2842.42	2842.43	-1.54	0	34	0.00042	1	R.QIVEEHLDLCLAAGINHEGINAEVAK.G
150	175	948.482	2842.42	2842.43	-1.39	0	64	4e-07	1	R.QIVEEHLDLCLAAGINHEGINAEVAK.G
150	175	711.614	2842.42	2842.43	-1.25	0	34	0.00042	1	R.QIVEEHLDLCLAAGINHEGINAEVAK.G
150	175	711.614	2842.43	2842.43	-1.08	0	33	0.00045	1	R.QIVEEHLDLCLAAGINHEGINAEVAK.G
150	175	948.482	2842.43	2842.43	-1.01	0	54	4.1e-06	1	R.QIVEEHLDLCLAAGINHEGINAEVAK.G
150	175	711.614	2842.43	2842.43	-0.99	0	48	1.4e-05	1	R.QIVEEHLDLCLAAGINHEGINAEVAK.G
150	175	948.482	2842.43	2842.43	-0.94	0	68	1.6e-07	1	R.QIVEEHLDLCLAAGINHEGINAEVAK.G
150	175	948.482	2842.43	2842.43	-0.88	0	43	4.9e-05	1	R.QIVEEHLDLCLAAGINHEGINAEVAK.G
150	175	948.483	2842.43	2842.43	-0.68	0	70	1e-07	1	R.QIVEEHLDLCLAAGINHEGINAEVAK.G
150	175	711.614	2842.43	2842.43	-0.56	0	26	0.0023	1	R.QIVEEHLDLCLAAGINHEGINAEVAK.G
150	175	711.614	2842.43	2842.43	-0.56	0	47	2e-05	1	R.QIVEEHLDLCLAAGINHEGINAEVAK.G
150	175	948.483	2842.43	2842.43	-0.56	0	67	2.1e-07	1	R.QIVEEHLDLCLAAGINHEGINAEVAK.G
150	175	948.483	2842.43	2842.43	-0.49	0	63	4.8e-07	1	R.QIVEEHLDLCLAAGINHEGINAEVAK.G
150	175	711.614	2842.43	2842.43	-0.47	0	29	0.0011	1	R.QIVEEHLDLCLAAGINHEGINAEVAK.G
150	175	711.614	2842.43	2842.43	-0.47	0	30	0.0011	1	R.QIVEEHLDLCLAAGINHEGINAEVAK.G
150	175	948.483	2842.43	2842.43	-0.43	0	34	0.00038	1	R.QIVEEHLDLCLAAGINHEGINAEVAK.G
150	175	948.483	2842.43	2842.43	-0.43	0	61	7.2e-07	1	R.QIVEEHLDLCLAAGINHEGINAEVAK.G
150	175	948.483	2842.43	2842.43	-0.43	0	72	6.7e-08	1	R.QIVEEHLDLCLAAGINHEGINAEVAK.G
150	175	711.614	2842.43	2842.43	-0.39	0	40	0.0001	1	R.QIVEEHLDLCLAAGINHEGINAEVAK.G
150	175	711.614	2842.43	2842.43	-0.39	0	27	0.0022	1	R.QIVEEHLDLCLAAGINHEGINAEVAK.G
150	175	711.614	2842.43	2842.43	-0.39	0	27	0.0021	1	R.QIVEEHLDLCLAAGINHEGINAEVAK.G
150	175	948.483	2842.43	2842.43	-0.36	0	28	0.0015	1	R.QIVEEHLDLCLAAGINHEGINAEVAK.G
150	175	948.483	2842.43	2842.43	-0.36	0	51	8.8e-06	1	R.QIVEEHLDLCLAAGINHEGINAEVAK.G
150	175	711.614	2842.43	2842.43	-0.3	0	23	0.005	1	R.QIVEEHLDLCLAAGINHEGINAEVAK.G
150	175	711.614	2842.43	2842.43	-0.3	0	38	0.00015	1	R.QIVEEHLDLCLAAGINHEGINAEVAK.G
150	175	948.483	2842.43	2842.43	-0.3	0	38	0.00017	1	R.QIVEEHLDLCLAAGINHEGINAEVAK.G
150	175	948.483	2842.43	2842.43	-0.3	0	57	2.1e-06	1	R.QIVEEHLDLCLAAGINHEGINAEVAK.G
150	175	711.614	2842.43	2842.43	-0.22	0	24	0.0041	1	R.QIVEEHLDLCLAAGINHEGINAEVAK.G
150	175	711.614	2842.43	2842.43	-0.22	0	19	0.014	1	R.QIVEEHLDLCLAAGINHEGINAEVAK.G
150	175	711.614	2842.43	2842.43	-0.22	0	42	7e-05	1	R.QIVEEHLDLCLAAGINHEGINAEVAK.G
150	175	948.483	2842.43	2842.43	-0.17	0	14	0.036	1	R.QIVEEHLDLCLAAGINHEGINAEVAK.G
150	175	948.483	2842.43	2842.43	-0.17	0	31	0.00083	1	R.QIVEEHLDLCLAAGINHEGINAEVAK.G
150	175	948.483	2842.43	2842.43	-0.17	0	52	6.6e-06	1	R.QIVEEHLDLCLAAGINHEGINAEVAK.G
150	175	948.483	2842.43	2842.43	-0.17	0	68	1.5e-07	1	R.QIVEEHLDLCLAAGINHEGINAEVAK.G
150	175	711.614	2842.43	2842.43	-0.13	0	32	0.00068	1	R.QIVEEHLDLCLAAGINHEGINAEVAK.G
150	175	711.614	2842.43	2842.43	-0.13	0	45	3.4e-05	1	R.QIVEEHLDLCLAAGINHEGINAEVAK.G
150	175	948.483	2842.43	2842.43	-0.11	0	37	0.00019	1	R.QIVEEHLDLCLAAGINHEGINAEVAK.G
150	175	948.483	2842.43	2842.43	-0.11	0	53	4.7e-06	1	R.QIVEEHLDLCLAAGINHEGINAEVAK.G
150	175	948.483	2842.43	2842.43	-0.11	0	86	2.7e-09	1	R.QIVEEHLDLCLAAGINHEGINAEVAK.G
150	175	711.614	2842.43	2842.43	-0.045	0	23	0.0048	1	R.QIVEEHLDLCLAAGINHEGINAEVAK.G
150	175	711.614	2842.43	2842.43	-0.045	0	29	0.0014	1	R.QIVEEHLDLCLAAGINHEGINAEVAK.G
150	175	711.614	2842.43	2842.43	-0.045	0	33	0.00046	1	R.QIVEEHLDLCLAAGINHEGINAEVAK.G
150	175	948.483	2842.43	2842.43	-0.041	0	31	0.00074	1	R.QIVEEHLDLCLAAGINHEGINAEVAK.G
150	175	948.483	2842.43	2842.43	-0.041	0	57	1.8e-06	1	R.QIVEEHLDLCLAAGINHEGINAEVAK.G
150	175	948.483	2842.43	2842.43	0.024	0	57	2.1e-06	1	R.QIVEEHLDLCLAAGINHEGINAEVAK.G
150	175	948.483	2842.43	2842.43	0.024	0	61	7.4e-07	1	R.QIVEEHLDLCLAAGINHEGINAEVAK.G
150	175	711.614	2842.43	2842.43	0.041	0	21	0.0089	1	R.QIVEEHLDLCLAAGINHEGINAEVAK.G
150	175	948.484	2842.43	2842.43	0.088	0	53	4.8e-06	1	R.QIVEEHLDLCLAAGINHEGINAEVAK.G
150	175	948.484	2842.43	2842.43	0.088	0	55	3.5e-06	1	R.QIVEEHLDLCLAAGINHEGINAEVAK.G
150	175	948.484	2842.43	2842.43	0.088	0	67	2.2e-07	1	R.QIVEEHLDLCLAAGINHEGINAEVAK.G
150	175	948.484	2842.43	2842.43	0.088	0	74	3.8e-08	1	R.QIVEEHLDLCLAAGINHEGINAEVAK.G
150	175	711.614	2842.43	2842.43	0.13	0	25	0.0032	1	R.QIVEEHLDLCLAAGINHEGINAEVAK.G
150	175	948.484	2842.43	2842.43	0.15	0	53	4.8e-06	1	R.QIVEEHLDLCLAAGINHEGINAEVAK.G
150	175	948.484	2842.43	2842.43	0.15	0	49	1.3e-05	1	R.QIVEEHLDLCLAAGINHEGINAEVAK.G
150	175	948.484	2842.43	2842.43	0.15	0	58	1.5e-06	1	R.QIVEEHLDLCLAAGINHEGINAEVAK.G
150	175	948.484	2842.43	2842.43	0.15	0	63	5.2e-07	1	R.QIVEEHLDLCLAAGINHEGINAEVAK.G
150	175	711.615	2842.43	2842.43	0.21	0	31	0.00088	1	R.QIVEEHLDLCLAAGINHEGINAEVAK.G
150	175	711.615	2842.43	2842.43	0.21	0	40	0.00011	1	R.QIVEEHLDLCLAAGINHEGINAEVAK.G
150	175	711.615	2842.43	2842.43	0.21	0	45	2.8e-05	1	R.QIVEEHLDLCLAAGINHEGINAEVAK.G
150	175	948.484	2842.43	2842.43	0.28	0	65	3.1e-07	1	R.QIVEEHLDLCLAAGINHEGINAEVAK.G
150	175	711.615	2842.43	2842.43	0.38	0	20	0.011	1	R.QIVEEHLDLCLAAGINHEGINAEVAK.G
150	175	711.615	2842.43	2842.43	0.38	0	33	0.0005	1	R.QIVEEHLDLCLAAGINHEGINAEVAK.G
150	175	948.484	2842.43	2842.43	0.41	0	74	3.6e-08	1	R.QIVEEHLDLCLAAGINHEGINAEVAK.G
150	175	711.615	2842.43	2842.43	0.47	0	31	0.00072	1	R.QIVEEHLDLCLAAGINHEGINAEVAK.G
150	175	948.484	2842.43	2842.43	0.48	0	33	0.00054	1	R.QIVEEHLDLCLAAGINHEGINAEVAK.G
150	175	711.615	2842.43	2842.43	0.56	0	31	0.00078	1	R.QIVEEHLDLCLAAGINHEGINAEVAK.G
150	175	711.615	2842.43	2842.43	0.64	0	43	4.8e-05	1	R.QIVEEHLDLCLAAGINHEGINAEVAK.G
150	175	711.615	2842.43	2842.43	0.64	0	40	0.00011	1	R.QIVEEHLDLCLAAGINHEGINAEVAK.G
150	175	948.484	2842.43	2842.43	0.67	0	60	9.4e-07	1	R.QIVEEHLDLCLAAGINHEGINAEVAK.G
150	175	711.615	2842.43	2842.43	0.73	0	23	0.0054	1	R.QIVEEHLDLCLAAGINHEGINAEVAK.G
150	175	711.615	2842.43	2842.43	0.81	0	33	0.00046	1	R.QIVEEHLDLCLAAGINHEGINAEVAK.G
150	175	711.615	2842.43	2842.43	0.81	0	60	9.8e-07	1	R.QIVEEHLDLCLAAGINHEGINAEVAK.G
150	175	1422.22	2842.43	2842.43	1.12	0	62	5.8e-07	1	R.QIVEEHLDLCLAAGINHEGINAEVAK.G
150	175	711.615	2842.43	2842.43	1.33	0	25	0.003	1	R.QIVEEHLDLCLAAGINHEGINAEVAK.G
150	175	1422.22	2842.43	2842.43	1.81	0	61	7.2e-07	1	R.QIVEEHLDLCLAAGINHEGINAEVAK.G
176	185	613.303	1224.59	1224.59	-1.91	0	43	5.3e-05	1	K.GQWEFQVFGK.G
176	185	613.303	1224.59	1224.59	-0.82	0	34	0.00042	1	K.GQWEFQVFGK.G
176	185	613.303	1224.59	1224.59	-0.62	0	28	0.0015	1	K.GQWEFQVFGK.G
176	185	613.304	1224.59	1224.59	-0.12	0	32	0.00066	1	K.GQWEFQVFGK.G
176	185	613.304	1224.59	1224.59	-0.02	0	43	4.5e-05	1	K.GQWEFQVFGK.G
176	185	613.304	1224.59	1224.59	0.079	0	35	0.00034	1	K.GQWEFQVFGK.G
176	185	613.304	1224.59	1224.59	0.079	0	34	0.00038	1	K.GQWEFQVFGK.G
176	185	613.304	1224.59	1224.59	0.079	0	41	8.3e-05	1	K.GQWEFQVFGK.G
176	185	613.304	1224.59	1224.59	0.079	0	43	4.5e-05	1	K.GQWEFQVFGK.G
176	185	613.304	1224.59	1224.59	0.079	0	40	9.5e-05	1	K.GQWEFQVFGK.G
176	185	613.304	1224.59	1224.59	0.18	0	41	8.4e-05	1	K.GQWEFQVFGK.G
176	185	613.304	1224.59	1224.59	0.18	0	43	4.6e-05	1	K.GQWEFQVFGK.G
176	185	613.304	1224.59	1224.59	0.18	0	34	0.00042	1	K.GQWEFQVFGK.G
176	185	613.304	1224.59	1224.59	0.18	0	40	9.2e-05	1	K.GQWEFQVFGK.G
176	185	613.304	1224.59	1224.59	0.18	0	41	8.9e-05	1	K.GQWEFQVFGK.G
176	185	613.304	1224.59	1224.59	0.18	0	40	9.1e-05	1	K.GQWEFQVFGK.G
176	185	613.304	1224.59	1224.59	0.18	0	40	9.4e-05	1	K.GQWEFQVFGK.G
176	185	613.304	1224.59	1224.59	0.18	0	44	4.4e-05	1	K.GQWEFQVFGK.G
176	185	613.304	1224.59	1224.59	0.18	0	31	0.00075	1	K.GQWEFQVFGK.G
176	185	613.304	1224.59	1224.59	0.28	0	41	8.1e-05	1	K.GQWEFQVFGK.G
176	185	613.304	1224.59	1224.59	0.28	0	35	0.00035	1	K.GQWEFQVFGK.G
176	185	613.304	1224.59	1224.59	0.28	0	44	4.4e-05	1	K.GQWEFQVFGK.G
176	185	613.304	1224.59	1224.59	0.28	0	43	4.5e-05	1	K.GQWEFQVFGK.G
176	185	613.304	1224.59	1224.59	0.28	0	34	0.00044	1	K.GQWEFQVFGK.G
176	185	613.304	1224.59	1224.59	0.28	0	44	4.1e-05	1	K.GQWEFQVFGK.G
176	185	613.304	1224.59	1224.59	0.28	0	40	9.4e-05	1	K.GQWEFQVFGK.G
176	185	613.304	1224.59	1224.59	0.28	0	43	4.5e-05	1	K.GQWEFQVFGK.G
176	185	613.304	1224.59	1224.59	0.28	0	38	0.00018	1	K.GQWEFQVFGK.G
176	185	613.304	1224.59	1224.59	0.38	0	40	9e-05	1	K.GQWEFQVFGK.G
176	185	613.304	1224.59	1224.59	0.38	0	40	9.2e-05	1	K.GQWEFQVFGK.G
176	185	613.304	1224.59	1224.59	0.48	0	43	4.6e-05	1	K.GQWEFQVFGK.G
176	185	613.304	1224.59	1224.59	0.68	0	44	4.4e-05	1	K.GQWEFQVFGK.G
176	185	613.304	1224.59	1224.59	0.78	0	31	0.00077	1	K.GQWEFQVFGK.G
176	185	613.304	1224.59	1224.59	0.98	0	40	9.8e-05	1	K.GQWEFQVFGK.G
176	188	763.38	1524.75	1524.75	-0.86	1	49	1.4e-05	1	K.GQWEFQVFGKGSR.T
176	188	509.256	1524.75	1524.75	-0.71	1	47	1.9e-05	1	K.GQWEFQVFGKGSR.T
176	188	509.256	1524.75	1524.75	-0.17	1	41	8.5e-05	1	K.GQWEFQVFGKGSR.T
189	198	590.765	1179.52	1179.52	-0.021	0	64	4.4e-07	1	R.TAADQMWMAR.Y
189	198	590.766	1179.52	1179.52	0.19	0	66	2.7e-07	1	R.TAADQMWMAR.Y
189	198	590.766	1179.52	1179.52	0.29	0	37	0.00018	1	R.TAADQMWMAR.Y
189	198	590.766	1179.52	1179.52	0.6	0	58	1.5e-06	1	R.TAADQMWMAR.Y
189	198	590.766	1179.52	1179.52	1.01	0	42	6.9e-05	1	R.TAADQMWMAR.Y
189	198	590.766	1179.52	1179.52	1.12	0	35	0.00032	1	R.TAADQMWMAR.Y
189	198	590.766	1179.52	1179.52	1.32	0	53	4.5e-06	1	R.TAADQMWMAR.Y
189	198	590.766	1179.52	1179.52	1.53	0	58	1.6e-06	1	R.TAADQMWMAR.Y
189	198	590.766	1179.52	1179.52	1.74	0	39	0.00012	1	R.TAADQMWMAR.Y
189	198	598.763	1195.51	1195.51	-0.37	0	56	2.5e-06	1	R.TAADQMWMAR.Y
										+ Oxidation (M)
189	198	598.763	1195.51	1195.51	-0.06	0	58	1.7e-06	1	R.TAADQMWMAR.Y
										+ Oxidation (M)
189	198	598.763	1195.51	1195.51	0.042	0	59	1.1e-06	1	R.TAADQMWMAR.Y
										+ Oxidation (M)
189	198	598.763	1195.51	1195.51	0.042	0	61	8.1e-07	1	R.TAADQMWMAR.Y
										+ Oxidation (M)
189	198	598.763	1195.51	1195.51	0.15	0	37	0.0002	1	R.TAADQMWMAR.Y
										+ Oxidation (M)
189	198	598.763	1195.51	1195.51	0.15	0	57	2.2e-06	1	R.TAADQMWMAR.Y
										+ Oxidation (M)
189	198	598.763	1195.51	1195.51	0.25	0	62	7e-07	1	R.TAADQMWMAR.Y
										+ Oxidation (M)
189	198	598.763	1195.51	1195.51	0.25	0	67	2.2e-07	1	R.TAADQMWMAR.Y
										+ Oxidation (M)
189	198	598.763	1195.51	1195.51	0.25	0	58	1.7e-06	1	R.TAADQMWMAR.Y
										+ Oxidation (M)
189	198	598.763	1195.51	1195.51	0.25	0	53	4.6e-06	1	R.TAADQMWMAR.Y
										+ Oxidation (M)
189	198	598.763	1195.51	1195.51	0.25	0	58	1.7e-06	1	R.TAADQMWMAR.Y
										+ Oxidation (M)
189	198	598.763	1195.51	1195.51	0.35	0	67	2.2e-07	1	R.TAADQMWMAR.Y
										+ Oxidation (M)
189	198	598.763	1195.51	1195.51	0.45	0	60	9e-07	1	R.TAADQMWMAR.Y
										+ Oxidation (M)
189	198	598.763	1195.51	1195.51	0.45	0	44	4.4e-05	1	R.TAADQMWMAR.Y
										+ Oxidation (M)
189	198	598.763	1195.51	1195.51	0.55	0	67	2.2e-07	1	R.TAADQMWMAR.Y
										+ Oxidation (M)
189	198	598.763	1195.51	1195.51	0.55	0	65	3.1e-07	1	R.TAADQMWMAR.Y
										+ Oxidation (M)
189	198	598.763	1195.51	1195.51	0.66	0	53	5.3e-06	1	R.TAADQMWMAR.Y
										+ Oxidation (M)
189	198	598.763	1195.51	1195.51	0.76	0	25	0.0033	1	R.TAADQMWMAR.Y
										+ Oxidation (M)
189	198	598.764	1195.51	1195.51	0.86	0	27	0.0019	1	R.TAADQMWMAR.Y
										+ Oxidation (M)
189	198	598.764	1195.51	1195.51	1.06	0	45	3.2e-05	1	R.TAADQMWMAR.Y
										+ Oxidation (M)
189	198	606.76	1211.5	1211.51	-1.3	0	38	0.00015	1	R.TAADQMWMAR.Y
										+ 2 Oxidation (M)
189	198	606.76	1211.51	1211.51	-1.1	0	36	0.00023	1	R.TAADQMWMAR.Y
										+ 2 Oxidation (M)
189	198	606.76	1211.51	1211.51	-0.9	0	49	1.4e-05	1	R.TAADQMWMAR.Y
										+ 2 Oxidation (M)
189	198	606.76	1211.51	1211.51	-0.6	0	40	9e-05	1	R.TAADQMWMAR.Y
										+ 2 Oxidation (M)
189	198	606.76	1211.51	1211.51	-0.2	0	40	9.9e-05	1	R.TAADQMWMAR.Y
										+ 2 Oxidation (M)
189	198	606.76	1211.51	1211.51	-0.097	0	14	0.041	1	R.TAADQMWMAR.Y
										+ 2 Oxidation (M)
189	198	606.76	1211.51	1211.51	-0.097	0	57	2.1e-06	1	R.TAADQMWMAR.Y
										+ 2 Oxidation (M)
189	198	606.76	1211.51	1211.51	-0.097	0	59	1.4e-06	1	R.TAADQMWMAR.Y
										+ 2 Oxidation (M)
189	198	606.76	1211.51	1211.51	0.1	0	45	3e-05	1	R.TAADQMWMAR.Y
										+ 2 Oxidation (M)
189	198	606.76	1211.51	1211.51	0.1	0	42	5.9e-05	1	R.TAADQMWMAR.Y
										+ 2 Oxidation (M)
189	198	606.76	1211.51	1211.51	0.1	0	50	1e-05	1	R.TAADQMWMAR.Y
										+ 2 Oxidation (M)
189	198	606.761	1211.51	1211.51	0.21	0	36	0.00026	1	R.TAADQMWMAR.Y
										+ 2 Oxidation (M)
189	198	606.761	1211.51	1211.51	0.21	0	47	2.2e-05	1	R.TAADQMWMAR.Y
										+ 2 Oxidation (M)
189	198	606.761	1211.51	1211.51	0.21	0	40	9.9e-05	1	R.TAADQMWMAR.Y
										+ 2 Oxidation (M)
189	198	606.761	1211.51	1211.51	0.31	0	39	0.00012	1	R.TAADQMWMAR.Y
										+ 2 Oxidation (M)
189	198	606.761	1211.51	1211.51	0.31	0	58	1.6e-06	1	R.TAADQMWMAR.Y
										+ 2 Oxidation (M)
189	198	606.761	1211.51	1211.51	0.31	0	42	6e-05	1	R.TAADQMWMAR.Y
										+ 2 Oxidation (M)
189	198	606.761	1211.51	1211.51	0.31	0	40	9.8e-05	1	R.TAADQMWMAR.Y
										+ 2 Oxidation (M)
189	198	606.761	1211.51	1211.51	0.31	0	50	1.1e-05	1	R.TAADQMWMAR.Y
										+ 2 Oxidation (M)
189	198	606.761	1211.51	1211.51	0.41	0	41	8.9e-05	1	R.TAADQMWMAR.Y
										+ 2 Oxidation (M)
189	198	606.761	1211.51	1211.51	0.51	0	43	5.5e-05	1	R.TAADQMWMAR.Y
										+ 2 Oxidation (M)
189	198	606.761	1211.51	1211.51	0.51	0	50	1e-05	1	R.TAADQMWMAR.Y
										+ 2 Oxidation (M)
189	198	606.761	1211.51	1211.51	0.51	0	38	0.00015	1	R.TAADQMWMAR.Y
										+ 2 Oxidation (M)
189	198	606.761	1211.51	1211.51	0.51	0	48	1.5e-05	1	R.TAADQMWMAR.Y
										+ 2 Oxidation (M)
189	198	606.761	1211.51	1211.51	0.51	0	56	2.6e-06	1	R.TAADQMWMAR.Y
										+ 2 Oxidation (M)
189	198	606.761	1211.51	1211.51	0.51	0	40	9.9e-05	1	R.TAADQMWMAR.Y
										+ 2 Oxidation (M)
189	198	606.761	1211.51	1211.51	0.61	0	41	7.1e-05	1	R.TAADQMWMAR.Y
										+ 2 Oxidation (M)
189	198	606.761	1211.51	1211.51	0.71	0	40	0.0001	1	R.TAADQMWMAR.Y
										+ 2 Oxidation (M)
189	198	606.761	1211.51	1211.51	0.71	0	43	5e-05	1	R.TAADQMWMAR.Y
										+ 2 Oxidation (M)
189	198	606.761	1211.51	1211.51	0.71	0	52	6.9e-06	1	R.TAADQMWMAR.Y
										+ 2 Oxidation (M)
189	198	606.761	1211.51	1211.51	0.91	0	33	0.00048	1	R.TAADQMWMAR.Y
										+ 2 Oxidation (M)
189	198	606.761	1211.51	1211.51	1.11	0	34	0.00043	1	R.TAADQMWMAR.Y
										+ 2 Oxidation (M)
189	198	606.761	1211.51	1211.51	1.62	0	49	1.2e-05	1	R.TAADQMWMAR.Y
										+ 2 Oxidation (M)
189	198	606.761	1211.51	1211.51	1.72	0	18	0.017	1	R.TAADQMWMAR.Y
										+ 2 Oxidation (M)
189	198	606.761	1211.51	1211.51	1.72	0	37	0.0002	1	R.TAADQMWMAR.Y
										+ 2 Oxidation (M)
208	239	1260.54	3778.61	3778.61	0.051	0	57	1.8e-06	1	K.YGIDIEFHCKPLGDTDWNGSGMHCNFSTAYMR.E
208	239	945.659	3778.61	3778.61	0.19	0	31	0.00071	1	K.YGIDIEFHCKPLGDTDWNGSGMHCNFSTAYMR.E
208	239	1265.87	3794.59	3794.6	-2.34	0	26	0.0024	1	K.YGIDIEFHCKPLGDTDWNGSGMHCNFSTAYMR.E
										+ Oxidation (M)
208	239	759.927	3794.6	3794.6	-0.97	0	26	0.0023	1	K.YGIDIEFHCKPLGDTDWNGSGMHCNFSTAYMR.E
										+ Oxidation (M)
208	239	759.927	3794.6	3794.6	-0.24	0	32	0.00063	1	K.YGIDIEFHCKPLGDTDWNGSGMHCNFSTAYMR.E
										+ Oxidation (M)
208	239	763.127	3810.6	3810.6	0.31	0	15	0.029	1	K.YGIDIEFHCKPLGDTDWNGSGMHCNFSTAYMR.E
										+ 2 Oxidation (M)
240	252	759.852	1517.69	1517.69	-0.23	1	75	3.1e-08	1	R.EVGGKEYFEAMMK.A
240	252	506.904	1517.69	1517.69	0.0059	1	33	0.0005	1	R.EVGGKEYFEAMMK.A
240	252	506.904	1517.69	1517.69	0.13	1	35	0.00035	1	R.EVGGKEYFEAMMK.A
240	252	506.904	1517.69	1517.69	0.19	1	36	0.00023	1	R.EVGGKEYFEAMMK.A
240	252	759.852	1517.69	1517.69	0.25	1	83	5e-09	1	R.EVGGKEYFEAMMK.A
240	252	759.852	1517.69	1517.69	0.42	1	74	3.8e-08	1	R.EVGGKEYFEAMMK.A
240	252	506.904	1517.69	1517.69	0.43	1	41	7.5e-05	1	R.EVGGKEYFEAMMK.A
240	252	759.852	1517.69	1517.69	0.66	1	79	1.3e-08	1	R.EVGGKEYFEAMMK.A
240	252	512.235	1533.68	1533.68	0.055	1	19	0.013	1	R.EVGGKEYFEAMMK.A
										+ Oxidation (M)
240	252	767.85	1533.68	1533.68	0.14	1	48	1.7e-05	1	R.EVGGKEYFEAMMK.A
										+ Oxidation (M)
240	252	767.85	1533.68	1533.68	0.14	1	68	1.5e-07	1	R.EVGGKEYFEAMMK.A
										+ Oxidation (M)
240	252	512.236	1533.68	1533.68	0.17	1	38	0.00016	1	R.EVGGKEYFEAMMK.A
										+ Oxidation (M)
240	252	767.85	1533.68	1533.68	0.38	1	46	2.8e-05	1	R.EVGGKEYFEAMMK.A
										+ Oxidation (M)
240	252	512.236	1533.68	1533.68	0.41	1	36	0.00027	1	R.EVGGKEYFEAMMK.A
										+ Oxidation (M)
240	252	767.85	1533.69	1533.68	0.54	1	49	1.2e-05	1	R.EVGGKEYFEAMMK.A
										+ Oxidation (M)
240	252	767.85	1533.69	1533.68	0.54	1	58	1.6e-06	1	R.EVGGKEYFEAMMK.A
										+ Oxidation (M)
240	252	767.85	1533.69	1533.68	0.54	1	65	3.1e-07	1	R.EVGGKEYFEAMMK.A
										+ Oxidation (M)
240	252	512.236	1533.69	1533.68	0.77	1	41	7.9e-05	1	R.EVGGKEYFEAMMK.A
										+ Oxidation (M)
240	252	775.847	1549.68	1549.68	-0.44	1	23	0.0048	1	R.EVGGKEYFEAMMK.A
										+ 2 Oxidation (M)
240	252	775.847	1549.68	1549.68	-0.046	1	26	0.0028	1	R.EVGGKEYFEAMMK.A
										+ 2 Oxidation (M)
240	252	517.567	1549.68	1549.68	0.1	1	15	0.032	1	R.EVGGKEYFEAMMK.A
										+ 2 Oxidation (M)
240	252	775.847	1549.68	1549.68	0.11	1	26	0.0026	1	R.EVGGKEYFEAMMK.A
										+ 2 Oxidation (M)
240	252	775.847	1549.68	1549.68	0.19	1	14	0.041	1	R.EVGGKEYFEAMMK.A
										+ 2 Oxidation (M)
240	252	775.847	1549.68	1549.68	0.51	1	45	3.1e-05	1	R.EVGGKEYFEAMMK.A
										+ 2 Oxidation (M)
240	252	775.848	1549.68	1549.68	0.98	1	36	0.00028	1	R.EVGGKEYFEAMMK.A
										+ 2 Oxidation (M)
245	252	524.727	1047.44	1047.44	-0.097	0	18	0.015	1	K.EYFEAMMK.A
245	252	524.727	1047.44	1047.44	0.019	0	24	0.0037	1	K.EYFEAMMK.A
245	252	524.727	1047.44	1047.44	0.019	0	21	0.0083	1	K.EYFEAMMK.A
245	252	524.728	1047.44	1047.44	0.37	0	20	0.0095	1	K.EYFEAMMK.A
245	252	524.728	1047.44	1047.44	0.37	0	27	0.0018	1	K.EYFEAMMK.A
245	252	524.728	1047.44	1047.44	0.48	0	30	0.001	1	K.EYFEAMMK.A
245	252	524.728	1047.44	1047.44	0.6	0	37	0.00021	1	K.EYFEAMMK.A
245	252	524.728	1047.44	1047.44	0.72	0	36	0.00026	1	K.EYFEAMMK.A
245	252	524.728	1047.44	1047.44	0.72	0	40	0.00011	1	K.EYFEAMMK.A
245	252	524.728	1047.44	1047.44	0.95	0	14	0.036	1	K.EYFEAMMK.A
245	252	524.728	1047.44	1047.44	1.3	0	18	0.016	1	K.EYFEAMMK.A
245	252	524.728	1047.44	1047.44	1.54	0	38	0.00015	1	K.EYFEAMMK.A
245	252	532.725	1063.44	1063.44	-0.024	0	13	0.046	1	K.EYFEAMMK.A
										+ Oxidation (M)
245	252	532.725	1063.44	1063.44	-0.024	0	21	0.0074	1	K.EYFEAMMK.A
										+ Oxidation (M)
245	252	532.725	1063.44	1063.44	0.091	0	31	0.00073	1	K.EYFEAMMK.A
										+ Oxidation (M)
245	252	532.725	1063.44	1063.44	0.21	0	23	0.0046	1	K.EYFEAMMK.A
										+ Oxidation (M)
245	252	532.725	1063.44	1063.44	0.21	0	31	0.00072	1	K.EYFEAMMK.A
										+ Oxidation (M)
245	252	532.725	1063.44	1063.44	0.21	0	31	0.00072	1	K.EYFEAMMK.A
										+ Oxidation (M)
245	252	532.725	1063.44	1063.44	0.44	0	28	0.0015	1	K.EYFEAMMK.A
										+ Oxidation (M)
245	252	532.725	1063.44	1063.44	0.44	0	41	8.4e-05	1	K.EYFEAMMK.A
										+ Oxidation (M)
245	252	532.725	1063.44	1063.44	0.44	0	41	8.2e-05	1	K.EYFEAMMK.A
										+ Oxidation (M)
245	252	532.725	1063.44	1063.44	0.55	0	21	0.0083	1	K.EYFEAMMK.A
										+ Oxidation (M)
245	252	532.725	1063.44	1063.44	0.78	0	27	0.0021	1	K.EYFEAMMK.A
										+ Oxidation (M)
245	252	532.726	1063.44	1063.44	0.89	0	17	0.018	1	K.EYFEAMMK.A
										+ Oxidation (M)
245	252	532.726	1063.44	1063.44	1.01	0	24	0.0035	1	K.EYFEAMMK.A
										+ Oxidation (M)
245	252	532.726	1063.44	1063.44	1.47	0	21	0.0086	1	K.EYFEAMMK.A
										+ Oxidation (M)
245	252	540.722	1079.43	1079.43	-0.52	0	17	0.019	1	K.EYFEAMMK.A
										+ 2 Oxidation (M)
245	252	540.722	1079.43	1079.43	-0.29	0	16	0.025	1	K.EYFEAMMK.A
										+ 2 Oxidation (M)
245	252	540.722	1079.43	1079.43	-0.18	0	22	0.0059	1	K.EYFEAMMK.A
										+ 2 Oxidation (M)
245	252	540.722	1079.43	1079.43	-0.067	0	15	0.034	1	K.EYFEAMMK.A
										+ 2 Oxidation (M)
245	252	540.722	1079.43	1079.43	-0.067	0	18	0.015	1	K.EYFEAMMK.A
										+ 2 Oxidation (M)
245	252	540.722	1079.43	1079.43	-0.067	0	15	0.033	1	K.EYFEAMMK.A
										+ 2 Oxidation (M)
245	252	540.722	1079.43	1079.43	-0.067	0	17	0.019	1	K.EYFEAMMK.A
										+ 2 Oxidation (M)
245	252	540.722	1079.43	1079.43	0.16	0	15	0.034	1	K.EYFEAMMK.A
										+ 2 Oxidation (M)
245	252	540.722	1079.43	1079.43	0.16	0	14	0.043	1	K.EYFEAMMK.A
										+ 2 Oxidation (M)
245	252	540.722	1079.43	1079.43	0.16	0	18	0.015	1	K.EYFEAMMK.A
										+ 2 Oxidation (M)
245	252	540.723	1079.43	1079.43	0.5	0	13	0.047	1	K.EYFEAMMK.A
										+ 2 Oxidation (M)
245	252	540.723	1079.43	1079.43	0.61	0	18	0.017	1	K.EYFEAMMK.A
										+ 2 Oxidation (M)
245	252	540.723	1079.43	1079.43	0.61	0	19	0.014	1	K.EYFEAMMK.A
										+ 2 Oxidation (M)
245	252	540.723	1079.43	1079.43	0.61	0	20	0.011	1	K.EYFEAMMK.A
										+ 2 Oxidation (M)
245	252	540.723	1079.43	1079.43	0.72	0	19	0.014	1	K.EYFEAMMK.A
										+ 2 Oxidation (M)
245	252	540.723	1079.43	1079.43	1.63	0	14	0.038	1	K.EYFEAMMK.A
										+ 2 Oxidation (M)
253	272	1143.02	2284.03	2284.03	-1.94	0	53	5.2e-06	1	K.AFEANLDDHIAVYGPDNHMR.L
253	272	572.015	2284.03	2284.03	-1.47	0	43	4.6e-05	1	K.AFEANLDDHIAVYGPDNHMR.L
253	272	762.351	2284.03	2284.03	-1.47	0	54	3.8e-06	1	K.AFEANLDDHIAVYGPDNHMR.L
253	272	762.351	2284.03	2284.03	-1.39	0	40	9.7e-05	1	K.AFEANLDDHIAVYGPDNHMR.L
253	272	762.351	2284.03	2284.03	-1.31	0	52	5.8e-06	1	K.AFEANLDDHIAVYGPDNHMR.L
253	272	572.015	2284.03	2284.03	-0.72	0	41	8.1e-05	1	K.AFEANLDDHIAVYGPDNHMR.L
253	272	762.351	2284.03	2284.03	-0.67	0	54	3.8e-06	1	K.AFEANLDDHIAVYGPDNHMR.L
253	272	762.351	2284.03	2284.03	-0.58	0	17	0.022	1	K.AFEANLDDHIAVYGPDNHMR.L
253	272	762.351	2284.03	2284.03	-0.5	0	13	0.05	1	K.AFEANLDDHIAVYGPDNHMR.L
253	272	762.351	2284.03	2284.03	-0.42	0	34	0.00042	1	K.AFEANLDDHIAVYGPDNHMR.L
253	272	762.351	2284.03	2284.03	-0.34	0	33	0.00046	1	K.AFEANLDDHIAVYGPDNHMR.L
253	272	762.351	2284.03	2284.03	-0.34	0	44	3.7e-05	1	K.AFEANLDDHIAVYGPDNHMR.L
253	272	762.351	2284.03	2284.03	-0.34	0	58	1.6e-06	1	K.AFEANLDDHIAVYGPDNHMR.L
253	272	762.351	2284.03	2284.03	-0.26	0	44	3.8e-05	1	K.AFEANLDDHIAVYGPDNHMR.L
253	272	1143.02	2284.03	2284.03	-0.23	0	87	1.9e-09	1	K.AFEANLDDHIAVYGPDNHMR.L
253	272	1143.02	2284.03	2284.03	-0.23	0	85	2.9e-09	1	K.AFEANLDDHIAVYGPDNHMR.L
253	272	762.352	2284.03	2284.03	-0.1	0	16	0.023	1	K.AFEANLDDHIAVYGPDNHMR.L
253	272	572.016	2284.03	2284.03	0.025	0	51	7.2e-06	1	K.AFEANLDDHIAVYGPDNHMR.L
253	272	572.016	2284.03	2284.03	0.025	0	48	1.4e-05	1	K.AFEANLDDHIAVYGPDNHMR.L
253	272	572.016	2284.03	2284.03	0.025	0	44	3.7e-05	1	K.AFEANLDDHIAVYGPDNHMR.L
253	272	762.352	2284.03	2284.03	0.057	0	28	0.0015	1	K.AFEANLDDHIAVYGPDNHMR.L
253	272	762.352	2284.03	2284.03	0.057	0	54	3.8e-06	1	K.AFEANLDDHIAVYGPDNHMR.L
253	272	762.352	2284.03	2284.03	0.057	0	56	2.5e-06	1	K.AFEANLDDHIAVYGPDNHMR.L
253	272	762.352	2284.03	2284.03	0.057	0	50	9.9e-06	1	K.AFEANLDDHIAVYGPDNHMR.L
253	272	762.352	2284.03	2284.03	0.14	0	18	0.016	1	K.AFEANLDDHIAVYGPDNHMR.L
253	272	572.016	2284.03	2284.03	0.24	0	14	0.043	1	K.AFEANLDDHIAVYGPDNHMR.L
253	272	762.352	2284.03	2284.03	0.3	0	20	0.01	1	K.AFEANLDDHIAVYGPDNHMR.L
253	272	762.352	2284.03	2284.03	0.3	0	19	0.012	1	K.AFEANLDDHIAVYGPDNHMR.L
253	272	762.352	2284.03	2284.03	0.3	0	62	5.8e-07	1	K.AFEANLDDHIAVYGPDNHMR.L
253	272	1143.02	2284.03	2284.03	0.3	0	84	3.6e-09	1	K.AFEANLDDHIAVYGPDNHMR.L
253	272	572.016	2284.03	2284.03	0.35	0	52	7e-06	1	K.AFEANLDDHIAVYGPDNHMR.L
253	272	572.016	2284.03	2284.03	0.35	0	49	1.4e-05	1	K.AFEANLDDHIAVYGPDNHMR.L
253	272	762.352	2284.03	2284.03	0.38	0	70	1.1e-07	1	K.AFEANLDDHIAVYGPDNHMR.L
253	272	1143.02	2284.03	2284.03	0.41	0	18	0.017	1	K.AFEANLDDHIAVYGPDNHMR.L
253	272	1143.02	2284.03	2284.03	0.41	0	80	1.1e-08	1	K.AFEANLDDHIAVYGPDNHMR.L
253	272	572.016	2284.03	2284.03	0.45	0	42	6e-05	1	K.AFEANLDDHIAVYGPDNHMR.L
253	272	762.352	2284.03	2284.03	0.46	0	55	3.4e-06	1	K.AFEANLDDHIAVYGPDNHMR.L
253	272	1143.02	2284.03	2284.03	0.52	0	99	1.3e-10	1	K.AFEANLDDHIAVYGPDNHMR.L
253	272	572.016	2284.03	2284.03	0.56	0	41	8.6e-05	1	K.AFEANLDDHIAVYGPDNHMR.L
253	272	762.352	2284.03	2284.03	0.62	0	20	0.011	1	K.AFEANLDDHIAVYGPDNHMR.L
253	272	1143.02	2284.03	2284.03	0.62	0	69	1.2e-07	1	K.AFEANLDDHIAVYGPDNHMR.L
253	272	1143.02	2284.03	2284.03	0.73	0	42	6.9e-05	1	K.AFEANLDDHIAVYGPDNHMR.L
253	272	1143.02	2284.03	2284.03	0.73	0	71	7.1e-08	1	K.AFEANLDDHIAVYGPDNHMR.L
253	272	572.016	2284.03	2284.03	0.77	0	39	0.00011	1	K.AFEANLDDHIAVYGPDNHMR.L
253	272	572.016	2284.03	2284.03	0.77	0	30	0.0009	1	K.AFEANLDDHIAVYGPDNHMR.L
253	272	762.352	2284.03	2284.03	0.78	0	20	0.011	1	K.AFEANLDDHIAVYGPDNHMR.L
253	272	762.352	2284.04	2284.03	0.86	0	15	0.032	1	K.AFEANLDDHIAVYGPDNHMR.L
253	272	762.352	2284.04	2284.03	0.86	0	68	1.6e-07	1	K.AFEANLDDHIAVYGPDNHMR.L
253	272	572.016	2284.04	2284.03	0.88	0	51	8.7e-06	1	K.AFEANLDDHIAVYGPDNHMR.L
253	272	762.352	2284.04	2284.03	1.02	0	41	7.2e-05	1	K.AFEANLDDHIAVYGPDNHMR.L
253	272	762.352	2284.04	2284.03	1.02	0	70	1e-07	1	K.AFEANLDDHIAVYGPDNHMR.L
253	272	762.352	2284.04	2284.03	1.02	0	62	6.4e-07	1	K.AFEANLDDHIAVYGPDNHMR.L
253	272	572.016	2284.04	2284.03	1.09	0	57	1.8e-06	1	K.AFEANLDDHIAVYGPDNHMR.L
253	272	572.016	2284.04	2284.03	1.2	0	14	0.039	1	K.AFEANLDDHIAVYGPDNHMR.L
253	272	572.016	2284.04	2284.03	1.41	0	51	8.7e-06	1	K.AFEANLDDHIAVYGPDNHMR.L
253	272	572.016	2284.04	2284.03	1.52	0	58	1.7e-06	1	K.AFEANLDDHIAVYGPDNHMR.L
253	272	572.017	2284.04	2284.03	2.27	0	35	0.00031	1	K.AFEANLDDHIAVYGPDNHMR.L
253	272	1143.03	2284.04	2284.03	2.87	0	32	0.00056	1	K.AFEANLDDHIAVYGPDNHMR.L
253	272	1151.02	2300.02	2300.03	-2.8	0	59	1.2e-06	1	K.AFEANLDDHIAVYGPDNHMR.L
										+ Oxidation (M)
253	272	767.682	2300.02	2300.03	-2.14	0	17	0.019	1	K.AFEANLDDHIAVYGPDNHMR.L
										+ Oxidation (M)
253	272	767.682	2300.02	2300.03	-2.06	0	39	0.00014	1	K.AFEANLDDHIAVYGPDNHMR.L
										+ Oxidation (M)
253	272	576.013	2300.02	2300.03	-1.69	0	14	0.042	1	K.AFEANLDDHIAVYGPDNHMR.L
										+ Oxidation (M)
253	272	767.682	2300.02	2300.03	-1.34	0	36	0.00023	1	K.AFEANLDDHIAVYGPDNHMR.L
										+ Oxidation (M)
253	272	767.682	2300.03	2300.03	-1.26	0	34	0.00042	1	K.AFEANLDDHIAVYGPDNHMR.L
										+ Oxidation (M)
253	272	767.682	2300.03	2300.03	-1.26	0	28	0.0015	1	K.AFEANLDDHIAVYGPDNHMR.L
										+ Oxidation (M)
253	272	576.014	2300.03	2300.03	-1.16	0	38	0.00016	1	K.AFEANLDDHIAVYGPDNHMR.L
										+ Oxidation (M)
253	272	576.014	2300.03	2300.03	-1.06	0	24	0.0043	1	K.AFEANLDDHIAVYGPDNHMR.L
										+ Oxidation (M)
253	272	1151.02	2300.03	2300.03	-0.99	0	88	1.7e-09	1	K.AFEANLDDHIAVYGPDNHMR.L
										+ Oxidation (M)
253	272	767.683	2300.03	2300.03	-0.95	0	38	0.00016	1	K.AFEANLDDHIAVYGPDNHMR.L
										+ Oxidation (M)
253	272	1151.02	2300.03	2300.03	-0.89	0	63	4.8e-07	1	K.AFEANLDDHIAVYGPDNHMR.L
										+ Oxidation (M)
253	272	576.014	2300.03	2300.03	-0.74	0	26	0.0027	1	K.AFEANLDDHIAVYGPDNHMR.L
										+ Oxidation (M)
253	272	767.683	2300.03	2300.03	-0.71	0	20	0.011	1	K.AFEANLDDHIAVYGPDNHMR.L
										+ Oxidation (M)
253	272	1151.02	2300.03	2300.03	-0.67	0	17	0.022	1	K.AFEANLDDHIAVYGPDNHMR.L
										+ Oxidation (M)
253	272	1151.02	2300.03	2300.03	-0.67	0	68	1.5e-07	1	K.AFEANLDDHIAVYGPDNHMR.L
										+ Oxidation (M)
253	272	1151.02	2300.03	2300.03	-0.67	0	77	2.1e-08	1	K.AFEANLDDHIAVYGPDNHMR.L
										+ Oxidation (M)
253	272	576.014	2300.03	2300.03	-0.63	0	24	0.0042	1	K.AFEANLDDHIAVYGPDNHMR.L
										+ Oxidation (M)
253	272	767.683	2300.03	2300.03	-0.63	0	20	0.01	1	K.AFEANLDDHIAVYGPDNHMR.L
										+ Oxidation (M)
253	272	767.683	2300.03	2300.03	-0.55	0	32	0.00063	1	K.AFEANLDDHIAVYGPDNHMR.L
										+ Oxidation (M)
253	272	576.014	2300.03	2300.03	-0.53	0	24	0.0042	1	K.AFEANLDDHIAVYGPDNHMR.L
										+ Oxidation (M)
253	272	576.014	2300.03	2300.03	-0.53	0	26	0.0023	1	K.AFEANLDDHIAVYGPDNHMR.L
										+ Oxidation (M)
253	272	767.683	2300.03	2300.03	-0.47	0	32	0.00058	1	K.AFEANLDDHIAVYGPDNHMR.L
										+ Oxidation (M)
253	272	767.683	2300.03	2300.03	-0.47	0	26	0.0026	1	K.AFEANLDDHIAVYGPDNHMR.L
										+ Oxidation (M)
253	272	1151.02	2300.03	2300.03	-0.46	0	46	2.5e-05	1	K.AFEANLDDHIAVYGPDNHMR.L
										+ Oxidation (M)
253	272	1151.02	2300.03	2300.03	-0.46	0	82	5.7e-09	1	K.AFEANLDDHIAVYGPDNHMR.L
										+ Oxidation (M)
253	272	576.014	2300.03	2300.03	-0.42	0	23	0.005	1	K.AFEANLDDHIAVYGPDNHMR.L
										+ Oxidation (M)
253	272	767.683	2300.03	2300.03	-0.39	0	38	0.00015	1	K.AFEANLDDHIAVYGPDNHMR.L
										+ Oxidation (M)
253	272	1151.02	2300.03	2300.03	-0.36	0	40	0.00011	1	K.AFEANLDDHIAVYGPDNHMR.L
										+ Oxidation (M)
253	272	1151.02	2300.03	2300.03	-0.25	0	71	7.2e-08	1	K.AFEANLDDHIAVYGPDNHMR.L
										+ Oxidation (M)
253	272	767.683	2300.03	2300.03	-0.23	0	24	0.0044	1	K.AFEANLDDHIAVYGPDNHMR.L
										+ Oxidation (M)
253	272	767.683	2300.03	2300.03	-0.23	0	41	8.6e-05	1	K.AFEANLDDHIAVYGPDNHMR.L
										+ Oxidation (M)
253	272	576.014	2300.03	2300.03	-0.21	0	20	0.011	1	K.AFEANLDDHIAVYGPDNHMR.L
										+ Oxidation (M)
253	272	576.014	2300.03	2300.03	-0.21	0	20	0.011	1	K.AFEANLDDHIAVYGPDNHMR.L
										+ Oxidation (M)
253	272	576.014	2300.03	2300.03	-0.21	0	30	0.0011	1	K.AFEANLDDHIAVYGPDNHMR.L
										+ Oxidation (M)
253	272	576.014	2300.03	2300.03	-0.21	0	32	0.00067	1	K.AFEANLDDHIAVYGPDNHMR.L
										+ Oxidation (M)
253	272	576.014	2300.03	2300.03	-0.21	0	31	0.00086	1	K.AFEANLDDHIAVYGPDNHMR.L
										+ Oxidation (M)
253	272	576.014	2300.03	2300.03	-0.21	0	26	0.0023	1	K.AFEANLDDHIAVYGPDNHMR.L
										+ Oxidation (M)
253	272	767.683	2300.03	2300.03	-0.15	0	35	0.0003	1	K.AFEANLDDHIAVYGPDNHMR.L
										+ Oxidation (M)
253	272	767.683	2300.03	2300.03	-0.15	0	30	0.0011	1	K.AFEANLDDHIAVYGPDNHMR.L
										+ Oxidation (M)
253	272	767.683	2300.03	2300.03	-0.15	0	48	1.5e-05	1	K.AFEANLDDHIAVYGPDNHMR.L
										+ Oxidation (M)
253	272	767.683	2300.03	2300.03	-0.15	0	33	0.00047	1	K.AFEANLDDHIAVYGPDNHMR.L
										+ Oxidation (M)
253	272	767.683	2300.03	2300.03	-0.15	0	34	0.00037	1	K.AFEANLDDHIAVYGPDNHMR.L
										+ Oxidation (M)
253	272	767.683	2300.03	2300.03	-0.15	0	36	0.00026	1	K.AFEANLDDHIAVYGPDNHMR.L
										+ Oxidation (M)
253	272	767.683	2300.03	2300.03	-0.15	0	13	0.049	1	K.AFEANLDDHIAVYGPDNHMR.L
										+ Oxidation (M)
253	272	1151.02	2300.03	2300.03	-0.14	0	21	0.008	1	K.AFEANLDDHIAVYGPDNHMR.L
										+ Oxidation (M)
253	272	576.014	2300.03	2300.03	-0.1	0	27	0.002	1	K.AFEANLDDHIAVYGPDNHMR.L
										+ Oxidation (M)
253	272	576.014	2300.03	2300.03	-0.1	0	21	0.0083	1	K.AFEANLDDHIAVYGPDNHMR.L
										+ Oxidation (M)
253	272	576.014	2300.03	2300.03	-0.1	0	29	0.0012	1	K.AFEANLDDHIAVYGPDNHMR.L
										+ Oxidation (M)
253	272	767.683	2300.03	2300.03	-0.069	0	31	0.00076	1	K.AFEANLDDHIAVYGPDNHMR.L
										+ Oxidation (M)
253	272	1151.02	2300.03	2300.03	-0.038	0	70	9.5e-08	1	K.AFEANLDDHIAVYGPDNHMR.L
										+ Oxidation (M)
253	272	767.683	2300.03	2300.03	0.01	0	26	0.0027	1	K.AFEANLDDHIAVYGPDNHMR.L
										+ Oxidation (M)
253	272	767.683	2300.03	2300.03	0.01	0	33	0.00045	1	K.AFEANLDDHIAVYGPDNHMR.L
										+ Oxidation (M)
253	272	767.683	2300.03	2300.03	0.01	0	38	0.00017	1	K.AFEANLDDHIAVYGPDNHMR.L
										+ Oxidation (M)
253	272	1151.02	2300.03	2300.03	0.068	0	82	5.6e-09	1	K.AFEANLDDHIAVYGPDNHMR.L
										+ Oxidation (M)
253	272	767.683	2300.03	2300.03	0.09	0	18	0.014	1	K.AFEANLDDHIAVYGPDNHMR.L
										+ Oxidation (M)
253	272	767.683	2300.03	2300.03	0.09	0	25	0.003	1	K.AFEANLDDHIAVYGPDNHMR.L
										+ Oxidation (M)
253	272	767.683	2300.03	2300.03	0.09	0	35	0.00035	1	K.AFEANLDDHIAVYGPDNHMR.L
										+ Oxidation (M)
253	272	767.683	2300.03	2300.03	0.09	0	36	0.00022	1	K.AFEANLDDHIAVYGPDNHMR.L
										+ Oxidation (M)
253	272	576.014	2300.03	2300.03	0.11	0	18	0.016	1	K.AFEANLDDHIAVYGPDNHMR.L
										+ Oxidation (M)
253	272	576.014	2300.03	2300.03	0.11	0	22	0.0062	1	K.AFEANLDDHIAVYGPDNHMR.L
										+ Oxidation (M)
253	272	576.014	2300.03	2300.03	0.11	0	22	0.0061	1	K.AFEANLDDHIAVYGPDNHMR.L
										+ Oxidation (M)
253	272	576.014	2300.03	2300.03	0.11	0	23	0.0054	1	K.AFEANLDDHIAVYGPDNHMR.L
										+ Oxidation (M)
253	272	576.014	2300.03	2300.03	0.11	0	30	0.001	1	K.AFEANLDDHIAVYGPDNHMR.L
										+ Oxidation (M)
253	272	576.014	2300.03	2300.03	0.11	0	24	0.004	1	K.AFEANLDDHIAVYGPDNHMR.L
										+ Oxidation (M)
253	272	767.683	2300.03	2300.03	0.17	0	31	0.00076	1	K.AFEANLDDHIAVYGPDNHMR.L
										+ Oxidation (M)
253	272	767.683	2300.03	2300.03	0.17	0	37	0.00018	1	K.AFEANLDDHIAVYGPDNHMR.L
										+ Oxidation (M)
253	272	767.683	2300.03	2300.03	0.17	0	43	4.9e-05	1	K.AFEANLDDHIAVYGPDNHMR.L
										+ Oxidation (M)
253	272	1151.02	2300.03	2300.03	0.17	0	52	5.7e-06	1	K.AFEANLDDHIAVYGPDNHMR.L
										+ Oxidation (M)
253	272	1151.02	2300.03	2300.03	0.17	0	37	0.00021	1	K.AFEANLDDHIAVYGPDNHMR.L
										+ Oxidation (M)
253	272	1151.02	2300.03	2300.03	0.17	0	73	4.5e-08	1	K.AFEANLDDHIAVYGPDNHMR.L
										+ Oxidation (M)
253	272	576.014	2300.03	2300.03	0.22	0	19	0.014	1	K.AFEANLDDHIAVYGPDNHMR.L
										+ Oxidation (M)
253	272	576.014	2300.03	2300.03	0.22	0	19	0.014	1	K.AFEANLDDHIAVYGPDNHMR.L
										+ Oxidation (M)
253	272	576.014	2300.03	2300.03	0.22	0	28	0.0017	1	K.AFEANLDDHIAVYGPDNHMR.L
										+ Oxidation (M)
253	272	576.014	2300.03	2300.03	0.22	0	24	0.0038	1	K.AFEANLDDHIAVYGPDNHMR.L
										+ Oxidation (M)
253	272	767.683	2300.03	2300.03	0.25	0	15	0.032	1	K.AFEANLDDHIAVYGPDNHMR.L
										+ Oxidation (M)
253	272	767.683	2300.03	2300.03	0.25	0	33	0.0005	1	K.AFEANLDDHIAVYGPDNHMR.L
										+ Oxidation (M)
253	272	767.683	2300.03	2300.03	0.25	0	48	1.4e-05	1	K.AFEANLDDHIAVYGPDNHMR.L
										+ Oxidation (M)
253	272	1151.02	2300.03	2300.03	0.28	0	16	0.023	1	K.AFEANLDDHIAVYGPDNHMR.L
										+ Oxidation (M)
253	272	1151.02	2300.03	2300.03	0.28	0	63	4.7e-07	1	K.AFEANLDDHIAVYGPDNHMR.L
										+ Oxidation (M)
253	272	1151.02	2300.03	2300.03	0.28	0	68	1.4e-07	1	K.AFEANLDDHIAVYGPDNHMR.L
										+ Oxidation (M)
253	272	576.014	2300.03	2300.03	0.32	0	21	0.0074	1	K.AFEANLDDHIAVYGPDNHMR.L
										+ Oxidation (M)
253	272	576.014	2300.03	2300.03	0.32	0	23	0.0052	1	K.AFEANLDDHIAVYGPDNHMR.L
										+ Oxidation (M)
253	272	576.014	2300.03	2300.03	0.32	0	18	0.018	1	K.AFEANLDDHIAVYGPDNHMR.L
										+ Oxidation (M)
253	272	767.683	2300.03	2300.03	0.33	0	33	0.0005	1	K.AFEANLDDHIAVYGPDNHMR.L
										+ Oxidation (M)
253	272	767.683	2300.03	2300.03	0.33	0	35	0.00035	1	K.AFEANLDDHIAVYGPDNHMR.L
										+ Oxidation (M)
253	272	767.683	2300.03	2300.03	0.33	0	31	0.00074	1	K.AFEANLDDHIAVYGPDNHMR.L
										+ Oxidation (M)
253	272	767.684	2300.03	2300.03	0.41	0	26	0.0023	1	K.AFEANLDDHIAVYGPDNHMR.L
										+ Oxidation (M)
253	272	767.684	2300.03	2300.03	0.41	0	22	0.0059	1	K.AFEANLDDHIAVYGPDNHMR.L
										+ Oxidation (M)
253	272	767.684	2300.03	2300.03	0.41	0	26	0.0025	1	K.AFEANLDDHIAVYGPDNHMR.L
										+ Oxidation (M)
253	272	767.684	2300.03	2300.03	0.41	0	27	0.002	1	K.AFEANLDDHIAVYGPDNHMR.L
										+ Oxidation (M)
253	272	767.684	2300.03	2300.03	0.41	0	33	0.00045	1	K.AFEANLDDHIAVYGPDNHMR.L
										+ Oxidation (M)
253	272	576.014	2300.03	2300.03	0.43	0	16	0.024	1	K.AFEANLDDHIAVYGPDNHMR.L
										+ Oxidation (M)
253	272	576.014	2300.03	2300.03	0.43	0	32	0.00059	1	K.AFEANLDDHIAVYGPDNHMR.L
										+ Oxidation (M)
253	272	767.684	2300.03	2300.03	0.49	0	35	0.0003	1	K.AFEANLDDHIAVYGPDNHMR.L
										+ Oxidation (M)
253	272	767.684	2300.03	2300.03	0.49	0	23	0.0052	1	K.AFEANLDDHIAVYGPDNHMR.L
										+ Oxidation (M)
253	272	767.684	2300.03	2300.03	0.49	0	20	0.0097	1	K.AFEANLDDHIAVYGPDNHMR.L
										+ Oxidation (M)
253	272	767.684	2300.03	2300.03	0.49	0	30	0.0011	1	K.AFEANLDDHIAVYGPDNHMR.L
										+ Oxidation (M)
253	272	1151.02	2300.03	2300.03	0.49	0	43	4.7e-05	1	K.AFEANLDDHIAVYGPDNHMR.L
										+ Oxidation (M)
253	272	1151.02	2300.03	2300.03	0.49	0	57	1.9e-06	1	K.AFEANLDDHIAVYGPDNHMR.L
										+ Oxidation (M)
253	272	576.015	2300.03	2300.03	0.53	0	26	0.0023	1	K.AFEANLDDHIAVYGPDNHMR.L
										+ Oxidation (M)
253	272	576.015	2300.03	2300.03	0.53	0	37	0.0002	1	K.AFEANLDDHIAVYGPDNHMR.L
										+ Oxidation (M)
253	272	767.684	2300.03	2300.03	0.57	0	23	0.0047	1	K.AFEANLDDHIAVYGPDNHMR.L
										+ Oxidation (M)
253	272	767.684	2300.03	2300.03	0.57	0	30	0.0011	1	K.AFEANLDDHIAVYGPDNHMR.L
										+ Oxidation (M)
253	272	1151.02	2300.03	2300.03	0.6	0	77	2e-08	1	K.AFEANLDDHIAVYGPDNHMR.L
										+ Oxidation (M)
253	272	576.015	2300.03	2300.03	0.64	0	16	0.024	1	K.AFEANLDDHIAVYGPDNHMR.L
										+ Oxidation (M)
253	272	576.015	2300.03	2300.03	0.64	0	30	0.001	1	K.AFEANLDDHIAVYGPDNHMR.L
										+ Oxidation (M)
253	272	576.015	2300.03	2300.03	0.64	0	24	0.004	1	K.AFEANLDDHIAVYGPDNHMR.L
										+ Oxidation (M)
253	272	576.015	2300.03	2300.03	0.64	0	23	0.0053	1	K.AFEANLDDHIAVYGPDNHMR.L
										+ Oxidation (M)
253	272	767.684	2300.03	2300.03	0.65	0	42	6.6e-05	1	K.AFEANLDDHIAVYGPDNHMR.L
										+ Oxidation (M)
253	272	767.684	2300.03	2300.03	0.65	0	19	0.012	1	K.AFEANLDDHIAVYGPDNHMR.L
										+ Oxidation (M)
253	272	1151.02	2300.03	2300.03	0.71	0	60	1e-06	1	K.AFEANLDDHIAVYGPDNHMR.L
										+ Oxidation (M)
253	272	767.684	2300.03	2300.03	0.73	0	26	0.0026	1	K.AFEANLDDHIAVYGPDNHMR.L
										+ Oxidation (M)
253	272	576.015	2300.03	2300.03	0.75	0	18	0.015	1	K.AFEANLDDHIAVYGPDNHMR.L
										+ Oxidation (M)
253	272	576.015	2300.03	2300.03	0.75	0	33	0.00051	1	K.AFEANLDDHIAVYGPDNHMR.L
										+ Oxidation (M)
253	272	767.684	2300.03	2300.03	0.89	0	26	0.0028	1	K.AFEANLDDHIAVYGPDNHMR.L
										+ Oxidation (M)
253	272	767.684	2300.03	2300.03	0.89	0	37	0.00018	1	K.AFEANLDDHIAVYGPDNHMR.L
										+ Oxidation (M)
253	272	1151.02	2300.03	2300.03	0.92	0	104	4.1e-11	1	K.AFEANLDDHIAVYGPDNHMR.L
										+ Oxidation (M)
253	272	576.015	2300.03	2300.03	0.96	0	30	0.001	1	K.AFEANLDDHIAVYGPDNHMR.L
										+ Oxidation (M)
253	272	767.684	2300.03	2300.03	0.97	0	26	0.0027	1	K.AFEANLDDHIAVYGPDNHMR.L
										+ Oxidation (M)
253	272	1151.02	2300.03	2300.03	1.02	0	16	0.023	1	K.AFEANLDDHIAVYGPDNHMR.L
										+ Oxidation (M)
253	272	1151.02	2300.03	2300.03	1.02	0	67	1.9e-07	1	K.AFEANLDDHIAVYGPDNHMR.L
										+ Oxidation (M)
253	272	576.015	2300.03	2300.03	1.07	0	21	0.008	1	K.AFEANLDDHIAVYGPDNHMR.L
										+ Oxidation (M)
253	272	767.684	2300.03	2300.03	1.12	0	24	0.0038	1	K.AFEANLDDHIAVYGPDNHMR.L
										+ Oxidation (M)
253	272	1151.02	2300.03	2300.03	1.24	0	48	1.4e-05	1	K.AFEANLDDHIAVYGPDNHMR.L
										+ Oxidation (M)
253	272	576.015	2300.03	2300.03	1.28	0	14	0.037	1	K.AFEANLDDHIAVYGPDNHMR.L
										+ Oxidation (M)
253	272	576.015	2300.03	2300.03	1.38	0	24	0.0042	1	K.AFEANLDDHIAVYGPDNHMR.L
										+ Oxidation (M)
253	272	576.015	2300.03	2300.03	1.7	0	13	0.049	1	K.AFEANLDDHIAVYGPDNHMR.L
										+ Oxidation (M)
253	272	767.685	2300.03	2300.03	2.48	0	15	0.032	1	K.AFEANLDDHIAVYGPDNHMR.L
										+ Oxidation (M)
253	272	576.019	2300.05	2300.03	8.5	0	15	0.032	1	K.AFEANLDDHIAVYGPDNHMR.L
										+ Oxidation (M)
253	272	1151.03	2300.05	2300.03	9.3	0	97	1.8e-10	1	K.AFEANLDDHIAVYGPDNHMR.L
										+ Oxidation (M)
273	284	691.364	1380.71	1380.71	-1	1	47	1.8e-05	1	R.LTGKHETAPWNK.F
273	284	691.364	1380.71	1380.71	-0.65	1	21	0.0084	1	R.LTGKHETAPWNK.F
273	284	691.364	1380.71	1380.71	-0.47	1	49	1.1e-05	1	R.LTGKHETAPWNK.F
273	284	691.365	1380.71	1380.71	-0.38	1	16	0.025	1	R.LTGKHETAPWNK.F
273	284	691.365	1380.71	1380.71	-0.38	1	48	1.5e-05	1	R.LTGKHETAPWNK.F
273	284	691.365	1380.71	1380.71	-0.38	1	28	0.0015	1	R.LTGKHETAPWNK.F
273	284	461.245	1380.71	1380.71	-0.33	1	20	0.0092	1	R.LTGKHETAPWNK.F
273	284	691.365	1380.71	1380.71	-0.29	1	55	3.5e-06	1	R.LTGKHETAPWNK.F
273	284	691.365	1380.71	1380.71	-0.12	1	19	0.014	1	R.LTGKHETAPWNK.F
273	284	691.365	1380.71	1380.71	-0.12	1	63	5.3e-07	1	R.LTGKHETAPWNK.F
273	284	461.246	1380.71	1380.71	-0.061	1	23	0.0047	1	R.LTGKHETAPWNK.F
273	284	691.365	1380.71	1380.71	-0.03	1	40	9.1e-05	1	R.LTGKHETAPWNK.F
273	284	691.365	1380.71	1380.71	-0.03	1	52	6.4e-06	1	R.LTGKHETAPWNK.F
273	284	691.365	1380.71	1380.71	-0.03	1	37	0.00021	1	R.LTGKHETAPWNK.F
273	284	691.365	1380.71	1380.71	-0.03	1	54	3.8e-06	1	R.LTGKHETAPWNK.F
273	284	691.365	1380.72	1380.71	0.059	1	56	2.3e-06	1	R.LTGKHETAPWNK.F
273	284	691.365	1380.72	1380.71	0.059	1	65	3.4e-07	1	R.LTGKHETAPWNK.F
273	284	691.365	1380.72	1380.71	0.059	1	48	1.6e-05	1	R.LTGKHETAPWNK.F
273	284	691.365	1380.72	1380.71	0.15	1	36	0.00023	1	R.LTGKHETAPWNK.F
273	284	691.365	1380.72	1380.71	0.15	1	56	2.6e-06	1	R.LTGKHETAPWNK.F
273	284	691.365	1380.72	1380.71	0.24	1	52	6.8e-06	1	R.LTGKHETAPWNK.F
273	284	691.365	1380.72	1380.71	0.24	1	52	5.8e-06	1	R.LTGKHETAPWNK.F
273	284	461.246	1380.72	1380.71	0.27	1	20	0.01	1	R.LTGKHETAPWNK.F
273	284	691.365	1380.72	1380.71	0.32	1	18	0.015	1	R.LTGKHETAPWNK.F
273	284	691.365	1380.72	1380.71	0.32	1	53	4.7e-06	1	R.LTGKHETAPWNK.F
273	284	691.365	1380.72	1380.71	0.32	1	38	0.00017	1	R.LTGKHETAPWNK.F
273	284	691.365	1380.72	1380.71	0.32	1	60	9.8e-07	1	R.LTGKHETAPWNK.F
273	284	691.365	1380.72	1380.71	0.41	1	65	3.3e-07	1	R.LTGKHETAPWNK.F
273	284	691.365	1380.72	1380.71	0.68	1	59	1.4e-06	1	R.LTGKHETAPWNK.F
273	284	691.365	1380.72	1380.71	0.77	1	56	2.5e-06	1	R.LTGKHETAPWNK.F
273	284	691.365	1380.72	1380.71	0.77	1	50	9.5e-06	1	R.LTGKHETAPWNK.F
273	284	691.365	1380.72	1380.71	0.85	1	53	4.6e-06	1	R.LTGKHETAPWNK.F
273	292	573.545	2290.15	2290.15	-0.035	2	44	3.6e-05	1	R.LTGKHETAPWNKFSYGIADR.G
273	292	764.391	2290.15	2290.15	0.5	2	34	0.00037	1	R.LTGKHETAPWNKFSYGIADR.G
273	292	764.391	2290.15	2290.15	0.74	2	32	0.00062	1	R.LTGKHETAPWNKFSYGIADR.G
277	284	491.74	981.466	981.467	-0.79	0	41	8.4e-05	1	K.HETAPWNK.F
277	284	491.74	981.466	981.467	-0.29	0	25	0.0035	1	K.HETAPWNK.F
277	284	491.74	981.466	981.467	-0.29	0	43	5.3e-05	1	K.HETAPWNK.F
277	284	491.741	981.467	981.467	-0.23	0	24	0.004	1	K.HETAPWNK.F
277	284	491.741	981.467	981.467	-0.23	0	44	4e-05	1	K.HETAPWNK.F
277	284	491.741	981.467	981.467	-0.17	0	45	2.9e-05	1	K.HETAPWNK.F
277	284	491.741	981.467	981.467	-0.1	0	45	2.8e-05	1	K.HETAPWNK.F
277	284	491.741	981.467	981.467	-0.041	0	24	0.0043	1	K.HETAPWNK.F
277	284	491.741	981.467	981.467	-0.041	0	46	2.8e-05	1	K.HETAPWNK.F
277	284	491.741	981.467	981.467	0.02	0	46	2.7e-05	1	K.HETAPWNK.F
277	284	491.741	981.467	981.467	0.02	0	28	0.0016	1	K.HETAPWNK.F
277	284	491.741	981.467	981.467	0.084	0	24	0.0039	1	K.HETAPWNK.F
277	284	491.741	981.467	981.467	0.084	0	44	4.3e-05	1	K.HETAPWNK.F
277	284	491.741	981.467	981.467	0.084	0	44	4.1e-05	1	K.HETAPWNK.F
277	284	491.741	981.467	981.467	0.084	0	45	2.8e-05	1	K.HETAPWNK.F
277	284	491.741	981.467	981.467	0.14	0	33	0.00047	1	K.HETAPWNK.F
277	284	491.741	981.467	981.467	0.14	0	44	4.2e-05	1	K.HETAPWNK.F
277	284	491.741	981.467	981.467	0.21	0	41	7.8e-05	1	K.HETAPWNK.F
277	284	491.741	981.467	981.467	0.21	0	31	0.00077	1	K.HETAPWNK.F
277	284	491.741	981.467	981.467	0.21	0	45	2.9e-05	1	K.HETAPWNK.F
277	284	491.741	981.467	981.467	0.21	0	46	2.8e-05	1	K.HETAPWNK.F
277	284	491.741	981.467	981.467	0.27	0	19	0.014	1	K.HETAPWNK.F
277	284	491.741	981.467	981.467	0.27	0	13	0.046	1	K.HETAPWNK.F
277	284	491.741	981.467	981.467	0.27	0	42	6.5e-05	1	K.HETAPWNK.F
277	284	491.741	981.467	981.467	0.27	0	43	5.2e-05	1	K.HETAPWNK.F
277	284	491.741	981.467	981.467	0.27	0	43	5.4e-05	1	K.HETAPWNK.F
277	284	491.741	981.467	981.467	0.33	0	46	2.3e-05	1	K.HETAPWNK.F
277	284	491.741	981.467	981.467	0.33	0	45	2.8e-05	1	K.HETAPWNK.F
277	284	491.741	981.467	981.467	0.33	0	40	9.4e-05	1	K.HETAPWNK.F
277	284	491.741	981.467	981.467	0.33	0	29	0.0013	1	K.HETAPWNK.F
277	284	491.741	981.467	981.467	0.39	0	42	6.6e-05	1	K.HETAPWNK.F
277	284	491.741	981.467	981.467	0.39	0	40	9.5e-05	1	K.HETAPWNK.F
277	284	491.741	981.467	981.467	0.52	0	22	0.0065	1	K.HETAPWNK.F
277	284	491.741	981.467	981.467	0.52	0	43	5.2e-05	1	K.HETAPWNK.F
277	284	491.741	981.467	981.467	0.64	0	46	2.8e-05	1	K.HETAPWNK.F
277	284	491.741	981.467	981.467	0.64	0	24	0.0043	1	K.HETAPWNK.F
277	284	491.741	981.468	981.467	0.95	0	15	0.03	1	K.HETAPWNK.F
277	284	491.741	981.468	981.467	0.95	0	33	0.00045	1	K.HETAPWNK.F
277	284	491.741	981.468	981.467	1.01	0	31	0.00081	1	K.HETAPWNK.F
277	284	491.741	981.468	981.467	1.08	0	41	7.6e-05	1	K.HETAPWNK.F
277	284	491.741	981.468	981.467	1.7	0	41	7.5e-05	1	K.HETAPWNK.F
277	292	631.308	1890.9	1890.9	-0.037	1	63	5.4e-07	1	K.HETAPWNKFSYGIADR.G
277	292	946.458	1890.9	1890.9	0.035	1	33	0.00049	1	K.HETAPWNKFSYGIADR.G
277	292	946.458	1890.9	1890.9	0.23	1	67	2e-07	1	K.HETAPWNKFSYGIADR.G
285	292	464.729	927.444	927.445	-0.7	0	32	0.00062	1	K.FSYGIADR.G
285	292	464.73	927.445	927.445	-0.44	0	28	0.0016	1	K.FSYGIADR.G
285	292	464.73	927.445	927.445	-0.44	0	35	0.0003	1	K.FSYGIADR.G
285	292	464.73	927.445	927.445	-0.44	0	15	0.032	1	K.FSYGIADR.G
285	292	464.73	927.445	927.445	-0.37	0	40	0.00011	1	K.FSYGIADR.G
285	292	464.73	927.445	927.445	-0.31	0	32	0.00064	1	K.FSYGIADR.G
285	292	464.73	927.445	927.445	-0.31	0	33	0.0005	1	K.FSYGIADR.G
285	292	464.73	927.445	927.445	-0.24	0	26	0.0025	1	K.FSYGIADR.G
285	292	464.73	927.445	927.445	-0.24	0	28	0.0015	1	K.FSYGIADR.G
285	292	464.73	927.445	927.445	-0.24	0	23	0.0054	1	K.FSYGIADR.G
285	292	464.73	927.445	927.445	-0.18	0	36	0.00026	1	K.FSYGIADR.G
285	292	464.73	927.445	927.445	-0.18	0	38	0.00016	1	K.FSYGIADR.G
285	292	464.73	927.445	927.445	-0.11	0	24	0.0041	1	K.FSYGIADR.G
285	292	464.73	927.445	927.445	-0.11	0	36	0.00023	1	K.FSYGIADR.G
285	292	464.73	927.445	927.445	-0.11	0	35	0.00031	1	K.FSYGIADR.G
285	292	464.73	927.445	927.445	-0.044	0	35	0.00029	1	K.FSYGIADR.G
285	292	464.73	927.445	927.445	-0.044	0	46	2.7e-05	1	K.FSYGIADR.G
285	292	464.73	927.445	927.445	0.02	0	36	0.00023	1	K.FSYGIADR.G
285	292	464.73	927.445	927.445	0.02	0	37	0.0002	1	K.FSYGIADR.G
285	292	464.73	927.445	927.445	0.02	0	38	0.00015	1	K.FSYGIADR.G
285	292	464.73	927.445	927.445	0.02	0	40	0.0001	1	K.FSYGIADR.G
285	292	464.73	927.445	927.445	0.02	0	40	0.00011	1	K.FSYGIADR.G
285	292	464.73	927.445	927.445	0.087	0	26	0.0027	1	K.FSYGIADR.G
285	292	464.73	927.445	927.445	0.087	0	29	0.0011	1	K.FSYGIADR.G
285	292	464.73	927.445	927.445	0.087	0	33	0.00049	1	K.FSYGIADR.G
285	292	464.73	927.445	927.445	0.087	0	40	0.0001	1	K.FSYGIADR.G
285	292	464.73	927.445	927.445	0.087	0	40	0.00011	1	K.FSYGIADR.G
285	292	464.73	927.445	927.445	0.087	0	35	0.00029	1	K.FSYGIADR.G
285	292	464.73	927.445	927.445	0.087	0	36	0.00028	1	K.FSYGIADR.G
285	292	464.73	927.445	927.445	0.15	0	25	0.0029	1	K.FSYGIADR.G
285	292	464.73	927.445	927.445	0.15	0	38	0.00016	1	K.FSYGIADR.G
285	292	464.73	927.445	927.445	0.15	0	38	0.00015	1	K.FSYGIADR.G
285	292	464.73	927.445	927.445	0.15	0	40	9.2e-05	1	K.FSYGIADR.G
285	292	464.73	927.445	927.445	0.15	0	35	0.00029	1	K.FSYGIADR.G
285	292	464.73	927.445	927.445	0.15	0	40	0.0001	1	K.FSYGIADR.G
285	292	464.73	927.445	927.445	0.15	0	40	0.0001	1	K.FSYGIADR.G
285	292	464.73	927.445	927.445	0.15	0	39	0.00013	1	K.FSYGIADR.G
285	292	464.73	927.445	927.445	0.22	0	31	0.00082	1	K.FSYGIADR.G
285	292	464.73	927.445	927.445	0.22	0	28	0.0017	1	K.FSYGIADR.G
285	292	464.73	927.445	927.445	0.22	0	38	0.00015	1	K.FSYGIADR.G
285	292	464.73	927.445	927.445	0.28	0	24	0.0042	1	K.FSYGIADR.G
285	292	464.73	927.445	927.445	0.28	0	40	9e-05	1	K.FSYGIADR.G
285	292	464.73	927.445	927.445	0.35	0	23	0.005	1	K.FSYGIADR.G
285	292	464.73	927.445	927.445	0.35	0	22	0.0065	1	K.FSYGIADR.G
285	292	464.73	927.445	927.445	0.35	0	35	0.00031	1	K.FSYGIADR.G
285	292	464.73	927.445	927.445	0.35	0	36	0.00025	1	K.FSYGIADR.G
285	292	464.73	927.445	927.445	0.35	0	31	0.00081	1	K.FSYGIADR.G
285	292	464.73	927.445	927.445	0.42	0	20	0.011	1	K.FSYGIADR.G
285	292	464.73	927.445	927.445	0.42	0	23	0.0047	1	K.FSYGIADR.G
285	292	464.73	927.445	927.445	0.42	0	24	0.0041	1	K.FSYGIADR.G
285	292	464.73	927.445	927.445	0.42	0	32	0.0007	1	K.FSYGIADR.G
285	292	464.73	927.445	927.445	0.42	0	25	0.0033	1	K.FSYGIADR.G
285	292	464.73	927.445	927.445	0.42	0	38	0.00015	1	K.FSYGIADR.G
285	292	464.73	927.446	927.445	0.48	0	20	0.0097	1	K.FSYGIADR.G
285	292	464.73	927.446	927.445	0.48	0	26	0.0022	1	K.FSYGIADR.G
285	292	464.73	927.446	927.445	0.55	0	36	0.00028	1	K.FSYGIADR.G
285	292	464.73	927.446	927.445	0.55	0	21	0.0073	1	K.FSYGIADR.G
285	292	464.73	927.446	927.445	0.61	0	20	0.0092	1	K.FSYGIADR.G
285	292	464.73	927.446	927.445	0.61	0	24	0.0039	1	K.FSYGIADR.G
285	292	464.73	927.446	927.445	0.61	0	24	0.004	1	K.FSYGIADR.G
285	292	464.73	927.446	927.445	0.61	0	34	0.00043	1	K.FSYGIADR.G
285	292	464.73	927.446	927.445	0.61	0	38	0.00016	1	K.FSYGIADR.G
285	292	464.73	927.446	927.445	0.68	0	40	0.00011	1	K.FSYGIADR.G
285	292	464.73	927.446	927.445	0.75	0	21	0.0079	1	K.FSYGIADR.G
285	292	464.73	927.446	927.445	0.75	0	38	0.00015	1	K.FSYGIADR.G
285	292	464.73	927.446	927.445	0.75	0	35	0.00028	1	K.FSYGIADR.G
285	292	464.73	927.446	927.445	0.88	0	22	0.0062	1	K.FSYGIADR.G
285	292	464.73	927.446	927.445	0.88	0	22	0.007	1	K.FSYGIADR.G
285	292	464.73	927.446	927.445	0.88	0	26	0.0027	1	K.FSYGIADR.G
285	292	464.73	927.446	927.445	1.4	0	20	0.0096	1	K.FSYGIADR.G
298	308	421.216	1260.63	1260.63	0.043	0	34	0.00041	1	R.VPHSFVNNGYK.G
298	308	421.216	1260.63	1260.63	0.11	0	60	9.4e-07	1	R.VPHSFVNNGYK.G
298	308	631.32	1260.63	1260.63	0.27	0	43	5.6e-05	1	R.VPHSFVNNGYK.G
298	308	631.32	1260.63	1260.63	0.27	0	57	1.8e-06	1	R.VPHSFVNNGYK.G
298	308	631.32	1260.63	1260.63	0.37	0	52	6.4e-06	1	R.VPHSFVNNGYK.G
298	308	421.216	1260.63	1260.63	0.48	0	51	8.8e-06	1	R.VPHSFVNNGYK.G
298	308	421.216	1260.63	1260.63	0.48	0	46	2.4e-05	1	R.VPHSFVNNGYK.G
298	314	499.498	1993.96	1993.96	-0.094	1	50	9e-06	1	R.VPHSFVNNGYKGYLEDR.R
298	314	665.662	1993.96	1993.96	0.22	1	32	0.00062	1	R.VPHSFVNNGYKGYLEDR.R
309	331	659.337	2633.32	2633.32	0.0091	1	18	0.017	1	K.GYLEDRRPNSQGDPYQIASQVLK.T
309	331	659.337	2633.32	2633.32	0.1	1	15	0.029	1	K.GYLEDRRPNSQGDPYQIASQVLK.T
309	331	878.781	2633.32	2633.32	0.34	1	24	0.0037	1	K.GYLEDRRPNSQGDPYQIASQVLK.T
309	331	878.781	2633.32	2633.32	0.48	1	26	0.0026	1	K.GYLEDRRPNSQGDPYQIASQVLK.T
315	331	950.996	1899.98	1899.98	-1.7	0	31	0.00088	1	R.RPNSQGDPYQIASQVLK.T
315	331	950.996	1899.98	1899.98	-1.64	0	35	0.0003	1	R.RPNSQGDPYQIASQVLK.T
315	331	950.996	1899.98	1899.98	-1.38	0	61	7.9e-07	1	R.RPNSQGDPYQIASQVLK.T
315	331	950.996	1899.98	1899.98	-1.12	0	42	6.2e-05	1	R.RPNSQGDPYQIASQVLK.T
315	331	950.996	1899.98	1899.98	-0.99	0	51	7.2e-06	1	R.RPNSQGDPYQIASQVLK.T
315	331	950.996	1899.98	1899.98	-0.93	0	57	1.8e-06	1	R.RPNSQGDPYQIASQVLK.T
315	331	950.997	1899.98	1899.98	-0.86	0	25	0.0032	1	R.RPNSQGDPYQIASQVLK.T
315	331	950.997	1899.98	1899.98	-0.8	0	44	4.4e-05	1	R.RPNSQGDPYQIASQVLK.T
315	331	950.997	1899.98	1899.98	-0.8	0	47	2.1e-05	1	R.RPNSQGDPYQIASQVLK.T
315	331	634.334	1899.98	1899.98	-0.74	0	37	0.00018	1	R.RPNSQGDPYQIASQVLK.T
315	331	950.997	1899.98	1899.98	-0.74	0	47	1.8e-05	1	R.RPNSQGDPYQIASQVLK.T
315	331	950.997	1899.98	1899.98	-0.67	0	36	0.00026	1	R.RPNSQGDPYQIASQVLK.T
315	331	950.997	1899.98	1899.98	-0.61	0	42	6e-05	1	R.RPNSQGDPYQIASQVLK.T
315	331	950.997	1899.98	1899.98	-0.61	0	39	0.00012	1	R.RPNSQGDPYQIASQVLK.T
315	331	950.997	1899.98	1899.98	-0.61	0	71	7.1e-08	1	R.RPNSQGDPYQIASQVLK.T
315	331	950.997	1899.98	1899.98	-0.54	0	34	0.00037	1	R.RPNSQGDPYQIASQVLK.T
315	331	950.997	1899.98	1899.98	-0.54	0	22	0.0066	1	R.RPNSQGDPYQIASQVLK.T
315	331	950.997	1899.98	1899.98	-0.48	0	30	0.0011	1	R.RPNSQGDPYQIASQVLK.T
315	331	634.334	1899.98	1899.98	-0.45	0	28	0.0014	1	R.RPNSQGDPYQIASQVLK.T
315	331	634.334	1899.98	1899.98	-0.45	0	34	0.0004	1	R.RPNSQGDPYQIASQVLK.T
315	331	950.997	1899.98	1899.98	-0.42	0	49	1.2e-05	1	R.RPNSQGDPYQIASQVLK.T
315	331	634.334	1899.98	1899.98	-0.36	0	43	5e-05	1	R.RPNSQGDPYQIASQVLK.T
315	331	634.334	1899.98	1899.98	-0.36	0	33	0.00055	1	R.RPNSQGDPYQIASQVLK.T
315	331	950.997	1899.98	1899.98	-0.35	0	45	2.9e-05	1	R.RPNSQGDPYQIASQVLK.T
315	331	950.997	1899.98	1899.98	-0.29	0	30	0.00094	1	R.RPNSQGDPYQIASQVLK.T
315	331	634.334	1899.98	1899.98	-0.26	0	38	0.00017	1	R.RPNSQGDPYQIASQVLK.T
315	331	634.334	1899.98	1899.98	-0.26	0	44	4.4e-05	1	R.RPNSQGDPYQIASQVLK.T
315	331	634.334	1899.98	1899.98	-0.26	0	42	6.5e-05	1	R.RPNSQGDPYQIASQVLK.T
315	331	634.334	1899.98	1899.98	-0.26	0	42	5.7e-05	1	R.RPNSQGDPYQIASQVLK.T
315	331	634.334	1899.98	1899.98	-0.26	0	36	0.00023	1	R.RPNSQGDPYQIASQVLK.T
315	331	950.997	1899.98	1899.98	-0.16	0	35	0.00034	1	R.RPNSQGDPYQIASQVLK.T
315	331	950.997	1899.98	1899.98	-0.16	0	63	5.6e-07	1	R.RPNSQGDPYQIASQVLK.T
315	331	950.997	1899.98	1899.98	-0.16	0	45	3e-05	1	R.RPNSQGDPYQIASQVLK.T
315	331	950.997	1899.98	1899.98	-0.094	0	36	0.00023	1	R.RPNSQGDPYQIASQVLK.T
315	331	634.334	1899.98	1899.98	-0.069	0	42	5.7e-05	1	R.RPNSQGDPYQIASQVLK.T
315	331	634.334	1899.98	1899.98	-0.069	0	35	0.0003	1	R.RPNSQGDPYQIASQVLK.T
315	331	634.334	1899.98	1899.98	-0.069	0	33	0.00051	1	R.RPNSQGDPYQIASQVLK.T
315	331	634.334	1899.98	1899.98	-0.069	0	33	0.00046	1	R.RPNSQGDPYQIASQVLK.T
315	331	950.997	1899.98	1899.98	-0.03	0	49	1.3e-05	1	R.RPNSQGDPYQIASQVLK.T
315	331	634.334	1899.98	1899.98	0.027	0	40	9.8e-05	1	R.RPNSQGDPYQIASQVLK.T
315	331	634.334	1899.98	1899.98	0.027	0	38	0.00017	1	R.RPNSQGDPYQIASQVLK.T
315	331	950.997	1899.98	1899.98	0.099	0	36	0.00023	1	R.RPNSQGDPYQIASQVLK.T
315	331	950.997	1899.98	1899.98	0.099	0	22	0.0056	1	R.RPNSQGDPYQIASQVLK.T
315	331	950.997	1899.98	1899.98	0.099	0	20	0.011	1	R.RPNSQGDPYQIASQVLK.T
315	331	634.334	1899.98	1899.98	0.12	0	46	2.5e-05	1	R.RPNSQGDPYQIASQVLK.T
315	331	634.334	1899.98	1899.98	0.12	0	32	0.00063	1	R.RPNSQGDPYQIASQVLK.T
315	331	634.334	1899.98	1899.98	0.12	0	44	4.3e-05	1	R.RPNSQGDPYQIASQVLK.T
315	331	634.334	1899.98	1899.98	0.12	0	31	0.00086	1	R.RPNSQGDPYQIASQVLK.T
315	331	950.998	1899.98	1899.98	0.16	0	52	5.7e-06	1	R.RPNSQGDPYQIASQVLK.T
315	331	950.998	1899.98	1899.98	0.16	0	45	3.2e-05	1	R.RPNSQGDPYQIASQVLK.T
315	331	950.998	1899.98	1899.98	0.16	0	59	1.2e-06	1	R.RPNSQGDPYQIASQVLK.T
315	331	950.998	1899.98	1899.98	0.16	0	67	2.1e-07	1	R.RPNSQGDPYQIASQVLK.T
315	331	634.334	1899.98	1899.98	0.22	0	50	1e-05	1	R.RPNSQGDPYQIASQVLK.T
315	331	634.334	1899.98	1899.98	0.22	0	32	0.00066	1	R.RPNSQGDPYQIASQVLK.T
315	331	634.334	1899.98	1899.98	0.22	0	35	0.00034	1	R.RPNSQGDPYQIASQVLK.T
315	331	634.334	1899.98	1899.98	0.22	0	44	4.2e-05	1	R.RPNSQGDPYQIASQVLK.T
315	331	634.334	1899.98	1899.98	0.22	0	50	1.1e-05	1	R.RPNSQGDPYQIASQVLK.T
315	331	634.334	1899.98	1899.98	0.22	0	27	0.002	1	R.RPNSQGDPYQIASQVLK.T
315	331	634.334	1899.98	1899.98	0.22	0	39	0.00012	1	R.RPNSQGDPYQIASQVLK.T
315	331	950.998	1899.98	1899.98	0.23	0	39	0.00013	1	R.RPNSQGDPYQIASQVLK.T
315	331	950.998	1899.98	1899.98	0.23	0	49	1.1e-05	1	R.RPNSQGDPYQIASQVLK.T
315	331	950.998	1899.98	1899.98	0.23	0	43	4.7e-05	1	R.RPNSQGDPYQIASQVLK.T
315	331	634.334	1899.98	1899.98	0.32	0	36	0.00026	1	R.RPNSQGDPYQIASQVLK.T
315	331	634.334	1899.98	1899.98	0.32	0	48	1.6e-05	1	R.RPNSQGDPYQIASQVLK.T
315	331	634.334	1899.98	1899.98	0.32	0	38	0.00015	1	R.RPNSQGDPYQIASQVLK.T
315	331	634.334	1899.98	1899.98	0.32	0	37	0.0002	1	R.RPNSQGDPYQIASQVLK.T
315	331	634.334	1899.98	1899.98	0.32	0	40	0.00011	1	R.RPNSQGDPYQIASQVLK.T
315	331	950.998	1899.98	1899.98	0.36	0	37	0.00018	1	R.RPNSQGDPYQIASQVLK.T
315	331	950.998	1899.98	1899.98	0.36	0	50	1.1e-05	1	R.RPNSQGDPYQIASQVLK.T
315	331	950.998	1899.98	1899.98	0.36	0	35	0.00033	1	R.RPNSQGDPYQIASQVLK.T
315	331	634.334	1899.98	1899.98	0.41	0	27	0.0021	1	R.RPNSQGDPYQIASQVLK.T
315	331	634.334	1899.98	1899.98	0.41	0	44	4.4e-05	1	R.RPNSQGDPYQIASQVLK.T
315	331	634.334	1899.98	1899.98	0.41	0	37	0.00019	1	R.RPNSQGDPYQIASQVLK.T
315	331	634.334	1899.98	1899.98	0.41	0	38	0.00017	1	R.RPNSQGDPYQIASQVLK.T
315	331	950.998	1899.98	1899.98	0.42	0	27	0.002	1	R.RPNSQGDPYQIASQVLK.T
315	331	950.998	1899.98	1899.98	0.42	0	23	0.0045	1	R.RPNSQGDPYQIASQVLK.T
315	331	950.998	1899.98	1899.98	0.42	0	45	3e-05	1	R.RPNSQGDPYQIASQVLK.T
315	331	634.334	1899.98	1899.98	0.51	0	24	0.0041	1	R.RPNSQGDPYQIASQVLK.T
315	331	634.334	1899.98	1899.98	0.51	0	38	0.00017	1	R.RPNSQGDPYQIASQVLK.T
315	331	634.334	1899.98	1899.98	0.51	0	42	6.4e-05	1	R.RPNSQGDPYQIASQVLK.T
315	331	634.334	1899.98	1899.98	0.61	0	35	0.00029	1	R.RPNSQGDPYQIASQVLK.T
315	331	634.334	1899.98	1899.98	0.61	0	44	3.9e-05	1	R.RPNSQGDPYQIASQVLK.T
315	331	634.334	1899.98	1899.98	0.61	0	39	0.00012	1	R.RPNSQGDPYQIASQVLK.T
315	331	634.334	1899.98	1899.98	0.61	0	46	2.4e-05	1	R.RPNSQGDPYQIASQVLK.T
315	331	634.334	1899.98	1899.98	0.61	0	42	6.3e-05	1	R.RPNSQGDPYQIASQVLK.T
315	331	950.998	1899.98	1899.98	0.68	0	25	0.0034	1	R.RPNSQGDPYQIASQVLK.T
315	331	950.998	1899.98	1899.98	0.68	0	31	0.0008	1	R.RPNSQGDPYQIASQVLK.T
315	331	634.335	1899.98	1899.98	0.7	0	25	0.0032	1	R.RPNSQGDPYQIASQVLK.T
315	331	634.335	1899.98	1899.98	0.7	0	38	0.00015	1	R.RPNSQGDPYQIASQVLK.T
315	331	634.335	1899.98	1899.98	0.8	0	37	0.0002	1	R.RPNSQGDPYQIASQVLK.T
315	331	950.998	1899.98	1899.98	0.81	0	33	0.00051	1	R.RPNSQGDPYQIASQVLK.T
315	331	634.335	1899.98	1899.98	0.9	0	42	6.3e-05	1	R.RPNSQGDPYQIASQVLK.T
315	331	634.335	1899.98	1899.98	0.9	0	33	0.00049	1	R.RPNSQGDPYQIASQVLK.T
315	331	634.335	1899.98	1899.98	0.9	0	28	0.0017	1	R.RPNSQGDPYQIASQVLK.T
315	331	634.335	1899.98	1899.98	1.38	0	41	7.8e-05	1	R.RPNSQGDPYQIASQVLK.T
315	340	701.125	2800.47	2800.47	0.25	1	66	2.7e-07	1	R.RPNSQGDPYQIASQVLKTISSVPTSK.S
315	340	934.499	2800.47	2800.47	0.67	1	63	5.4e-07	1	R.RPNSQGDPYQIASQVLKTISSVPTSK.S
332	340	460.258	918.502	918.502	-0.44	0	39	0.00013	1	K.TISSVPTSK.S
332	340	460.258	918.502	918.502	-0.24	0	58	1.7e-06	1	K.TISSVPTSK.S
332	340	460.258	918.502	918.502	-0.18	0	59	1.1e-06	1	K.TISSVPTSK.S
332	340	460.258	918.502	918.502	-0.18	0	72	6.1e-08	1	K.TISSVPTSK.S
332	340	460.258	918.502	918.502	-0.18	0	49	1.3e-05	1	K.TISSVPTSK.S
332	340	460.258	918.502	918.502	-0.11	0	72	6.1e-08	1	K.TISSVPTSK.S
332	340	460.258	918.502	918.502	-0.045	0	58	1.7e-06	1	K.TISSVPTSK.S
332	340	460.258	918.502	918.502	-0.045	0	45	2.9e-05	1	K.TISSVPTSK.S
332	340	460.258	918.502	918.502	0.021	0	58	1.7e-06	1	K.TISSVPTSK.S
332	340	460.258	918.502	918.502	0.021	0	72	6.2e-08	1	K.TISSVPTSK.S
332	340	460.258	918.502	918.502	0.088	0	53	4.9e-06	1	K.TISSVPTSK.S
332	340	460.258	918.502	918.502	0.088	0	72	6.2e-08	1	K.TISSVPTSK.S
332	340	460.258	918.502	918.502	0.088	0	53	5e-06	1	K.TISSVPTSK.S
332	340	460.258	918.502	918.502	0.088	0	72	6.2e-08	1	K.TISSVPTSK.S
332	340	460.258	918.502	918.502	0.088	0	72	6.1e-08	1	K.TISSVPTSK.S
332	340	460.258	918.502	918.502	0.088	0	72	6.2e-08	1	K.TISSVPTSK.S
332	340	460.258	918.502	918.502	0.088	0	72	6.4e-08	1	K.TISSVPTSK.S
332	340	460.259	918.502	918.502	0.15	0	58	1.7e-06	1	K.TISSVPTSK.S
332	340	460.259	918.502	918.502	0.15	0	53	4.8e-06	1	K.TISSVPTSK.S
332	340	460.259	918.502	918.502	0.15	0	58	1.7e-06	1	K.TISSVPTSK.S
332	340	460.259	918.502	918.502	0.15	0	58	1.7e-06	1	K.TISSVPTSK.S
332	340	460.259	918.502	918.502	0.15	0	57	1.8e-06	1	K.TISSVPTSK.S
332	340	460.259	918.503	918.502	0.29	0	72	6.1e-08	1	K.TISSVPTSK.S
332	340	460.259	918.503	918.502	0.29	0	72	6.2e-08	1	K.TISSVPTSK.S
332	340	460.259	918.503	918.502	0.29	0	72	6.2e-08	1	K.TISSVPTSK.S
332	340	460.259	918.503	918.502	0.35	0	57	1.8e-06	1	K.TISSVPTSK.S
332	340	460.259	918.503	918.502	0.35	0	59	1.1e-06	1	K.TISSVPTSK.S
332	340	460.259	918.503	918.502	0.35	0	72	6.1e-08	1	K.TISSVPTSK.S
332	340	460.259	918.503	918.502	0.35	0	72	6.3e-08	1	K.TISSVPTSK.S
332	340	460.259	918.503	918.502	0.35	0	43	5e-05	1	K.TISSVPTSK.S
332	340	460.259	918.503	918.502	0.35	0	72	6.3e-08	1	K.TISSVPTSK.S
332	340	460.259	918.503	918.502	0.49	0	56	2.5e-06	1	K.TISSVPTSK.S
332	340	460.259	918.503	918.502	0.49	0	72	6.1e-08	1	K.TISSVPTSK.S
332	340	460.259	918.503	918.502	0.55	0	49	1.3e-05	1	K.TISSVPTSK.S
332	340	460.259	918.503	918.502	0.55	0	58	1.6e-06	1	K.TISSVPTSK.S
332	340	460.259	918.503	918.502	0.55	0	59	1.2e-06	1	K.TISSVPTSK.S
332	340	460.259	918.503	918.502	0.75	0	40	0.00011	1	K.TISSVPTSK.S
332	340	460.259	918.503	918.502	0.89	0	58	1.8e-06	1	K.TISSVPTSK.S
332	345	645.849	1289.68	1289.68	0.31	1	28	0.0021	1	K.TISSVPTSKSAAAA.-

## Sheet: Table S5
Table S5 The nano-LC-MS/MS analysis of adenylylation of the purified GlnA3
Start	End	Observed	Mr(expt)	Mr(calc)	ppm	Missed cleavage sites	Score	Expect	Rank	Peptide
2	11	585.846	1169.68	1169.68	0.24	1	36	0.00022	1	M.LKTIDTPQVR.D
4	11	465.256	928.497	928.498	-0.69	0	26	0.0024	1	K.TIDTPQVR.D
4	11	465.256	928.497	928.498	-0.55	0	18	0.016	1	K.TIDTPQVR.D
4	11	465.256	928.497	928.498	-0.49	0	37	0.00019	1	K.TIDTPQVR.D
4	11	465.256	928.497	928.498	-0.49	0	42	6.4e-05	1	K.TIDTPQVR.D
4	11	465.256	928.497	928.498	-0.42	0	34	0.00041	1	K.TIDTPQVR.D
4	11	465.256	928.497	928.498	-0.36	0	44	4.3e-05	1	K.TIDTPQVR.D
4	11	465.256	928.497	928.498	-0.29	0	15	0.034	1	K.TIDTPQVR.D
4	11	465.256	928.497	928.498	-0.29	0	39	0.00012	1	K.TIDTPQVR.D
4	11	465.256	928.498	928.498	-0.23	0	28	0.0016	1	K.TIDTPQVR.D
4	11	465.256	928.498	928.498	-0.23	0	26	0.0024	1	K.TIDTPQVR.D
4	11	465.256	928.498	928.498	-0.16	0	14	0.04	1	K.TIDTPQVR.D
4	11	465.256	928.498	928.498	-0.16	0	17	0.019	1	K.TIDTPQVR.D
4	11	465.256	928.498	928.498	-0.16	0	13	0.049	1	K.TIDTPQVR.D
4	11	465.256	928.498	928.498	-0.16	0	29	0.0013	1	K.TIDTPQVR.D
4	11	465.256	928.498	928.498	-0.16	0	47	2e-05	1	K.TIDTPQVR.D
4	11	465.256	928.498	928.498	-0.16	0	25	0.0029	1	K.TIDTPQVR.D
4	11	465.256	928.498	928.498	-0.027	0	17	0.022	1	K.TIDTPQVR.D
4	11	465.256	928.498	928.498	-0.027	0	28	0.0015	1	K.TIDTPQVR.D
4	11	465.256	928.498	928.498	-0.027	0	45	3.2e-05	1	K.TIDTPQVR.D
4	11	465.256	928.498	928.498	-0.027	0	36	0.00027	1	K.TIDTPQVR.D
4	11	465.256	928.498	928.498	-0.027	0	38	0.00015	1	K.TIDTPQVR.D
4	11	465.256	928.498	928.498	0.038	0	20	0.011	1	K.TIDTPQVR.D
4	11	465.256	928.498	928.498	0.038	0	13	0.048	1	K.TIDTPQVR.D
4	11	465.256	928.498	928.498	0.1	0	14	0.036	1	K.TIDTPQVR.D
4	11	465.256	928.498	928.498	0.1	0	51	8.1e-06	1	K.TIDTPQVR.D
4	11	465.256	928.498	928.498	0.1	0	32	0.0006	1	K.TIDTPQVR.D
4	11	465.256	928.498	928.498	0.17	0	22	0.0057	1	K.TIDTPQVR.D
4	11	465.256	928.498	928.498	0.17	0	14	0.041	1	K.TIDTPQVR.D
4	11	465.256	928.498	928.498	0.17	0	14	0.041	1	K.TIDTPQVR.D
4	11	465.256	928.498	928.498	0.17	0	23	0.0052	1	K.TIDTPQVR.D
4	11	465.256	928.498	928.498	0.17	0	18	0.017	1	K.TIDTPQVR.D
4	11	465.256	928.498	928.498	0.17	0	32	0.00063	1	K.TIDTPQVR.D
4	11	465.256	928.498	928.498	0.24	0	32	0.00063	1	K.TIDTPQVR.D
4	11	465.256	928.498	928.498	0.24	0	24	0.0037	1	K.TIDTPQVR.D
4	11	465.256	928.498	928.498	0.3	0	13	0.047	1	K.TIDTPQVR.D
4	11	465.256	928.498	928.498	0.37	0	17	0.022	1	K.TIDTPQVR.D
4	11	465.256	928.498	928.498	0.37	0	34	0.00036	1	K.TIDTPQVR.D
4	11	465.256	928.498	928.498	0.37	0	27	0.0021	1	K.TIDTPQVR.D
4	11	465.256	928.498	928.498	0.43	0	14	0.041	1	K.TIDTPQVR.D
4	11	465.256	928.498	928.498	0.5	0	20	0.01	1	K.TIDTPQVR.D
4	11	465.256	928.498	928.498	0.5	0	29	0.0011	1	K.TIDTPQVR.D
4	11	465.257	928.499	928.498	0.76	0	34	0.00041	1	K.TIDTPQVR.D
4	11	465.257	928.5	928.498	1.81	0	47	2e-05	1	K.TIDTPQVR.D
4	11	465.257	928.5	928.498	1.94	0	36	0.00023	1	K.TIDTPQVR.D
4	11	465.257	928.5	928.498	2.4	0	40	9.8e-05	1	K.TIDTPQVR.D
4	16	721.386	1440.76	1440.76	-0.4	1	14	0.045	1	K.TIDTPQVRDATPK.L
4	16	721.386	1440.76	1440.76	0.19	1	49	1.3e-05	1	K.TIDTPQVRDATPK.L
4	16	721.386	1440.76	1440.76	0.87	1	20	0.012	1	K.TIDTPQVRDATPK.L
17	31	870.47	1738.93	1738.93	0.38	2	35	0.00033	1	K.LKLYSREEADAFVAK.V
19	31	749.879	1497.74	1497.75	-1.96	1	15	0.035	1	K.LYSREEADAFVAK.V
19	31	749.88	1497.74	1497.75	-1.31	1	27	0.0022	1	K.LYSREEADAFVAK.V
19	31	749.88	1497.74	1497.75	-1.23	1	15	0.03	1	K.LYSREEADAFVAK.V
19	31	749.88	1497.74	1497.75	-0.98	1	21	0.0072	1	K.LYSREEADAFVAK.V
19	31	749.88	1497.74	1497.75	-0.9	1	21	0.0076	1	K.LYSREEADAFVAK.V
19	31	749.88	1497.75	1497.75	-0.74	1	15	0.03	1	K.LYSREEADAFVAK.V
19	31	749.88	1497.75	1497.75	-0.74	1	21	0.0074	1	K.LYSREEADAFVAK.V
19	31	749.88	1497.75	1497.75	-0.74	1	52	6e-06	1	K.LYSREEADAFVAK.V
19	31	749.88	1497.75	1497.75	-0.66	1	14	0.037	1	K.LYSREEADAFVAK.V
19	31	749.88	1497.75	1497.75	-0.66	1	17	0.021	1	K.LYSREEADAFVAK.V
19	31	749.88	1497.75	1497.75	-0.58	1	15	0.032	1	K.LYSREEADAFVAK.V
19	31	749.88	1497.75	1497.75	-0.41	1	13	0.048	1	K.LYSREEADAFVAK.V
19	31	500.256	1497.75	1497.75	-0.38	1	18	0.015	1	K.LYSREEADAFVAK.V
19	31	749.88	1497.75	1497.75	-0.33	1	17	0.02	1	K.LYSREEADAFVAK.V
19	31	749.88	1497.75	1497.75	-0.33	1	23	0.0047	1	K.LYSREEADAFVAK.V
19	31	500.256	1497.75	1497.75	-0.26	1	19	0.013	1	K.LYSREEADAFVAK.V
19	31	749.88	1497.75	1497.75	-0.25	1	14	0.036	1	K.LYSREEADAFVAK.V
19	31	749.88	1497.75	1497.75	-0.17	1	18	0.016	1	K.LYSREEADAFVAK.V
19	31	749.88	1497.75	1497.75	-0.17	1	15	0.031	1	K.LYSREEADAFVAK.V
19	31	749.88	1497.75	1497.75	-0.0073	1	49	1.3e-05	1	K.LYSREEADAFVAK.V
19	31	749.88	1497.75	1497.75	-0.0073	1	29	0.0013	1	K.LYSREEADAFVAK.V
19	31	500.256	1497.75	1497.75	0.045	1	14	0.041	1	K.LYSREEADAFVAK.V
19	31	749.88	1497.75	1497.75	0.074	1	17	0.02	1	K.LYSREEADAFVAK.V
19	31	749.88	1497.75	1497.75	0.074	1	40	0.00011	1	K.LYSREEADAFVAK.V
19	31	749.881	1497.75	1497.75	0.24	1	25	0.0035	1	K.LYSREEADAFVAK.V
19	31	749.881	1497.75	1497.75	0.24	1	18	0.017	1	K.LYSREEADAFVAK.V
19	31	749.881	1497.75	1497.75	0.48	1	18	0.016	1	K.LYSREEADAFVAK.V
19	31	749.881	1497.75	1497.75	1.05	1	16	0.028	1	K.LYSREEADAFVAK.V
19	31	749.882	1497.75	1497.75	1.62	1	14	0.039	1	K.LYSREEADAFVAK.V
23	31	490.24	978.465	978.466	-0.76	0	44	4.4e-05	1	R.EEADAFVAK.V
23	31	490.24	978.465	978.466	-0.76	0	39	0.00013	1	R.EEADAFVAK.V
23	31	490.24	978.465	978.466	-0.7	0	53	5.3e-06	1	R.EEADAFVAK.V
23	31	490.24	978.465	978.466	-0.45	0	72	6.5e-08	1	R.EEADAFVAK.V
23	31	490.24	978.465	978.466	-0.45	0	79	1.3e-08	1	R.EEADAFVAK.V
23	31	490.24	978.465	978.466	-0.39	0	72	6.7e-08	1	R.EEADAFVAK.V
23	31	490.24	978.465	978.466	-0.39	0	67	1.8e-07	1	R.EEADAFVAK.V
23	31	490.24	978.466	978.466	-0.32	0	67	1.8e-07	1	R.EEADAFVAK.V
23	31	490.24	978.466	978.466	-0.32	0	72	6.6e-08	1	R.EEADAFVAK.V
23	31	490.24	978.466	978.466	-0.32	0	71	7.1e-08	1	R.EEADAFVAK.V
23	31	490.24	978.466	978.466	-0.26	0	47	2e-05	1	R.EEADAFVAK.V
23	31	490.24	978.466	978.466	-0.26	0	40	0.00011	1	R.EEADAFVAK.V
23	31	490.24	978.466	978.466	-0.26	0	72	6.5e-08	1	R.EEADAFVAK.V
23	31	490.24	978.466	978.466	-0.26	0	67	1.8e-07	1	R.EEADAFVAK.V
23	31	490.24	978.466	978.466	-0.26	0	72	6.7e-08	1	R.EEADAFVAK.V
23	31	490.24	978.466	978.466	-0.14	0	53	4.9e-06	1	R.EEADAFVAK.V
23	31	490.24	978.466	978.466	-0.14	0	72	6.5e-08	1	R.EEADAFVAK.V
23	31	490.24	978.466	978.466	-0.14	0	72	6.5e-08	1	R.EEADAFVAK.V
23	31	490.24	978.466	978.466	-0.073	0	57	1.9e-06	1	R.EEADAFVAK.V
23	31	490.24	978.466	978.466	-0.073	0	57	1.8e-06	1	R.EEADAFVAK.V
23	31	490.24	978.466	978.466	-0.011	0	50	9.5e-06	1	R.EEADAFVAK.V
23	31	490.24	978.466	978.466	-0.011	0	72	6.6e-08	1	R.EEADAFVAK.V
23	31	490.24	978.466	978.466	-0.011	0	57	1.8e-06	1	R.EEADAFVAK.V
23	31	490.24	978.466	978.466	-0.011	0	67	1.8e-07	1	R.EEADAFVAK.V
23	31	490.24	978.466	978.466	-0.011	0	67	1.9e-07	1	R.EEADAFVAK.V
23	31	490.24	978.466	978.466	0.052	0	15	0.035	1	R.EEADAFVAK.V
23	31	490.24	978.466	978.466	0.052	0	39	0.00012	1	R.EEADAFVAK.V
23	31	490.24	978.466	978.466	0.052	0	57	1.8e-06	1	R.EEADAFVAK.V
23	31	490.24	978.466	978.466	0.052	0	52	5.7e-06	1	R.EEADAFVAK.V
23	31	490.24	978.466	978.466	0.052	0	72	6.8e-08	1	R.EEADAFVAK.V
23	31	490.24	978.466	978.466	0.052	0	72	6.5e-08	1	R.EEADAFVAK.V
23	31	490.24	978.466	978.466	0.052	0	71	8.3e-08	1	R.EEADAFVAK.V
23	31	490.24	978.466	978.466	0.11	0	37	0.00022	1	R.EEADAFVAK.V
23	31	490.24	978.466	978.466	0.11	0	42	6e-05	1	R.EEADAFVAK.V
23	31	490.24	978.466	978.466	0.11	0	57	1.9e-06	1	R.EEADAFVAK.V
23	31	490.24	978.466	978.466	0.18	0	53	5e-06	1	R.EEADAFVAK.V
23	31	490.24	978.466	978.466	0.18	0	53	5.5e-06	1	R.EEADAFVAK.V
23	31	490.24	978.466	978.466	0.18	0	95	3.5e-10	1	R.EEADAFVAK.V
23	31	490.24	978.466	978.466	0.24	0	35	0.00035	1	R.EEADAFVAK.V
23	31	490.24	978.466	978.466	0.24	0	49	1.3e-05	1	R.EEADAFVAK.V
23	31	490.24	978.466	978.466	0.24	0	72	6.7e-08	1	R.EEADAFVAK.V
23	31	490.24	978.466	978.466	0.3	0	25	0.0035	1	R.EEADAFVAK.V
23	31	490.24	978.466	978.466	0.3	0	72	6.6e-08	1	R.EEADAFVAK.V
23	31	490.24	978.466	978.466	0.36	0	41	8.8e-05	1	R.EEADAFVAK.V
23	31	490.24	978.466	978.466	0.36	0	67	1.8e-07	1	R.EEADAFVAK.V
23	31	490.24	978.466	978.466	0.43	0	25	0.0035	1	R.EEADAFVAK.V
23	31	490.24	978.466	978.466	0.43	0	53	5.2e-06	1	R.EEADAFVAK.V
23	31	490.24	978.466	978.466	0.43	0	72	6.3e-08	1	R.EEADAFVAK.V
23	31	490.24	978.466	978.466	0.49	0	27	0.0022	1	R.EEADAFVAK.V
23	31	490.24	978.466	978.466	0.55	0	38	0.00015	1	R.EEADAFVAK.V
23	31	490.24	978.466	978.466	0.55	0	35	0.00028	1	R.EEADAFVAK.V
23	31	490.24	978.466	978.466	0.55	0	58	1.6e-06	1	R.EEADAFVAK.V
23	31	490.24	978.466	978.466	0.55	0	57	1.9e-06	1	R.EEADAFVAK.V
23	31	490.24	978.466	978.466	0.61	0	52	5.8e-06	1	R.EEADAFVAK.V
23	31	490.24	978.466	978.466	0.61	0	67	2e-07	1	R.EEADAFVAK.V
23	31	490.24	978.466	978.466	0.68	0	67	1.8e-07	1	R.EEADAFVAK.V
23	31	490.241	978.467	978.466	1.55	0	43	5.3e-05	1	R.EEADAFVAK.V
23	31	490.241	978.468	978.466	1.99	0	67	2.1e-07	1	R.EEADAFVAK.V
23	33	402.884	1205.63	1205.63	-0.39	1	32	0.00063	1	R.EEADAFVAKVK.A
23	33	603.822	1205.63	1205.63	-0.047	1	56	2.6e-06	1	R.EEADAFVAKVK.A
32	41	571.304	1140.59	1140.59	0.22	1	42	6.4e-05	1	K.VKAAGYDYVR.F
34	41	457.721	913.428	913.429	-1.08	0	25	0.003	1	K.AAGYDYVR.F
34	41	457.721	913.428	913.429	-1.01	0	43	5.3e-05	1	K.AAGYDYVR.F
34	41	457.722	913.429	913.429	-0.81	0	43	5.4e-05	1	K.AAGYDYVR.F
34	41	457.722	913.429	913.429	-0.75	0	36	0.00024	1	K.AAGYDYVR.F
34	41	457.722	913.429	913.429	-0.68	0	30	0.0011	1	K.AAGYDYVR.F
34	41	457.722	913.429	913.429	-0.41	0	17	0.018	1	K.AAGYDYVR.F
34	41	457.722	913.429	913.429	-0.34	0	34	0.00036	1	K.AAGYDYVR.F
34	41	457.722	913.429	913.429	-0.34	0	28	0.0015	1	K.AAGYDYVR.F
34	41	457.722	913.429	913.429	-0.21	0	15	0.031	1	K.AAGYDYVR.F
34	41	457.722	913.429	913.429	-0.21	0	44	4.3e-05	1	K.AAGYDYVR.F
34	41	457.722	913.429	913.429	-0.21	0	40	9.7e-05	1	K.AAGYDYVR.F
34	41	457.722	913.429	913.429	-0.21	0	32	0.00067	1	K.AAGYDYVR.F
34	41	457.722	913.429	913.429	-0.15	0	27	0.0018	1	K.AAGYDYVR.F
34	41	457.722	913.429	913.429	-0.078	0	40	0.00011	1	K.AAGYDYVR.F
34	41	457.722	913.429	913.429	-0.012	0	37	0.00021	1	K.AAGYDYVR.F
34	41	457.722	913.429	913.429	-0.012	0	45	2.9e-05	1	K.AAGYDYVR.F
34	41	457.722	913.429	913.429	-0.012	0	42	5.8e-05	1	K.AAGYDYVR.F
34	41	457.722	913.429	913.429	0.056	0	26	0.0023	1	K.AAGYDYVR.F
34	41	457.722	913.429	913.429	0.056	0	43	5.4e-05	1	K.AAGYDYVR.F
34	41	457.722	913.429	913.429	0.056	0	43	5.3e-05	1	K.AAGYDYVR.F
34	41	457.722	913.429	913.429	0.12	0	34	0.00039	1	K.AAGYDYVR.F
34	41	457.722	913.429	913.429	0.12	0	33	0.00047	1	K.AAGYDYVR.F
34	41	457.722	913.429	913.429	0.12	0	40	9.3e-05	1	K.AAGYDYVR.F
34	41	457.722	913.429	913.429	0.12	0	41	8.7e-05	1	K.AAGYDYVR.F
34	41	457.722	913.429	913.429	0.12	0	40	9.5e-05	1	K.AAGYDYVR.F
34	41	457.722	913.429	913.429	0.12	0	39	0.00011	1	K.AAGYDYVR.F
34	41	457.722	913.429	913.429	0.19	0	38	0.00017	1	K.AAGYDYVR.F
34	41	457.722	913.429	913.429	0.19	0	33	0.00055	1	K.AAGYDYVR.F
34	41	457.722	913.429	913.429	0.19	0	24	0.0037	1	K.AAGYDYVR.F
34	41	457.722	913.43	913.429	0.26	0	27	0.002	1	K.AAGYDYVR.F
34	41	457.722	913.43	913.429	0.26	0	43	4.9e-05	1	K.AAGYDYVR.F
34	41	457.722	913.43	913.429	0.39	0	18	0.018	1	K.AAGYDYVR.F
34	41	457.722	913.43	913.429	0.39	0	24	0.0036	1	K.AAGYDYVR.F
34	41	457.722	913.43	913.429	0.39	0	17	0.02	1	K.AAGYDYVR.F
34	41	457.722	913.43	913.429	0.39	0	47	1.9e-05	1	K.AAGYDYVR.F
34	41	457.722	913.43	913.429	0.39	0	42	6.9e-05	1	K.AAGYDYVR.F
34	41	457.722	913.43	913.429	0.39	0	44	4e-05	1	K.AAGYDYVR.F
34	41	457.722	913.43	913.429	0.46	0	29	0.0014	1	K.AAGYDYVR.F
34	41	457.722	913.43	913.429	0.46	0	37	0.0002	1	K.AAGYDYVR.F
34	41	457.722	913.43	913.429	0.46	0	41	8.7e-05	1	K.AAGYDYVR.F
34	41	457.722	913.43	913.429	0.52	0	43	5.1e-05	1	K.AAGYDYVR.F
34	41	457.722	913.43	913.429	0.66	0	33	0.00049	1	K.AAGYDYVR.F
34	41	457.722	913.43	913.429	0.72	0	18	0.016	1	K.AAGYDYVR.F
34	41	457.722	913.43	913.429	0.72	0	17	0.02	1	K.AAGYDYVR.F
34	41	457.722	913.43	913.429	0.72	0	32	0.0007	1	K.AAGYDYVR.F
34	41	457.722	913.43	913.429	0.79	0	17	0.02	1	K.AAGYDYVR.F
34	41	457.722	913.43	913.429	0.79	0	35	0.00031	1	K.AAGYDYVR.F
34	41	457.722	913.43	913.429	0.86	0	36	0.00025	1	K.AAGYDYVR.F
34	41	457.722	913.43	913.429	0.86	0	34	0.00042	1	K.AAGYDYVR.F
34	41	457.722	913.43	913.429	0.86	0	37	0.00021	1	K.AAGYDYVR.F
34	41	457.722	913.43	913.429	0.99	0	49	1.3e-05	1	K.AAGYDYVR.F
34	41	457.723	913.43	913.429	1.12	0	45	2.9e-05	1	K.AAGYDYVR.F
34	41	457.723	913.431	913.429	1.19	0	50	1.1e-05	1	K.AAGYDYVR.F
34	41	457.723	913.431	913.429	1.33	0	35	0.00035	1	K.AAGYDYVR.F
34	41	457.723	913.432	913.429	2.46	0	39	0.00014	1	K.AAGYDYVR.F
34	52	727.674	2180	2180	0.66	1	24	0.0037	1	K.AAGYDYVRFEFPDMAGLSR.G
										+ Oxidation (M)
34	52	727.674	2180	2180	0.66	1	42	6.2e-05	1	K.AAGYDYVRFEFPDMAGLSR.G
										+ Oxidation (M)
42	52	635.3	1268.58	1268.59	-0.9	0	33	0.00054	1	R.FEFPDMAGLSR.G
42	52	635.3	1268.59	1268.59	-0.71	0	58	1.6e-06	1	R.FEFPDMAGLSR.G
42	52	635.3	1268.59	1268.59	-0.42	0	63	4.7e-07	1	R.FEFPDMAGLSR.G
42	52	635.3	1268.59	1268.59	-0.22	0	51	8.1e-06	1	R.FEFPDMAGLSR.G
42	52	635.3	1268.59	1268.59	-0.22	0	58	1.7e-06	1	R.FEFPDMAGLSR.G
42	52	635.3	1268.59	1268.59	-0.22	0	58	1.5e-06	1	R.FEFPDMAGLSR.G
42	52	635.3	1268.59	1268.59	-0.22	0	64	3.7e-07	1	R.FEFPDMAGLSR.G
42	52	635.3	1268.59	1268.59	-0.13	0	43	5.3e-05	1	R.FEFPDMAGLSR.G
42	52	635.3	1268.59	1268.59	-0.13	0	42	6.9e-05	1	R.FEFPDMAGLSR.G
42	52	635.3	1268.59	1268.59	-0.13	0	49	1.2e-05	1	R.FEFPDMAGLSR.G
42	52	635.3	1268.59	1268.59	-0.032	0	55	3.4e-06	1	R.FEFPDMAGLSR.G
42	52	635.3	1268.59	1268.59	-0.032	0	53	4.8e-06	1	R.FEFPDMAGLSR.G
42	52	635.3	1268.59	1268.59	0.064	0	35	0.00031	1	R.FEFPDMAGLSR.G
42	52	635.3	1268.59	1268.59	0.064	0	41	7.9e-05	1	R.FEFPDMAGLSR.G
42	52	635.3	1268.59	1268.59	0.064	0	38	0.00015	1	R.FEFPDMAGLSR.G
42	52	635.3	1268.59	1268.59	0.064	0	59	1.3e-06	1	R.FEFPDMAGLSR.G
42	52	635.3	1268.59	1268.59	0.064	0	55	3.5e-06	1	R.FEFPDMAGLSR.G
42	52	635.3	1268.59	1268.59	0.16	0	17	0.022	1	R.FEFPDMAGLSR.G
42	52	635.3	1268.59	1268.59	0.26	0	39	0.00013	1	R.FEFPDMAGLSR.G
42	52	635.3	1268.59	1268.59	0.26	0	52	6.5e-06	1	R.FEFPDMAGLSR.G
42	52	635.3	1268.59	1268.59	0.26	0	54	4.2e-06	1	R.FEFPDMAGLSR.G
42	52	635.301	1268.59	1268.59	0.45	0	43	4.5e-05	1	R.FEFPDMAGLSR.G
42	52	635.301	1268.59	1268.59	0.45	0	48	1.7e-05	1	R.FEFPDMAGLSR.G
42	52	635.301	1268.59	1268.59	0.54	0	32	0.0006	1	R.FEFPDMAGLSR.G
42	52	635.301	1268.59	1268.59	0.64	0	59	1.4e-06	1	R.FEFPDMAGLSR.G
42	52	643.297	1284.58	1284.58	-0.64	0	56	2.4e-06	1	R.FEFPDMAGLSR.G
										+ Oxidation (M)
42	52	643.298	1284.58	1284.58	-0.35	0	54	3.7e-06	1	R.FEFPDMAGLSR.G
										+ Oxidation (M)
42	52	643.298	1284.58	1284.58	-0.26	0	54	3.8e-06	1	R.FEFPDMAGLSR.G
										+ Oxidation (M)
42	52	643.298	1284.58	1284.58	-0.16	0	53	4.5e-06	1	R.FEFPDMAGLSR.G
										+ Oxidation (M)
42	52	643.298	1284.58	1284.58	-0.069	0	18	0.015	1	R.FEFPDMAGLSR.G
										+ Oxidation (M)
42	52	643.298	1284.58	1284.58	-0.069	0	58	1.4e-06	1	R.FEFPDMAGLSR.G
										+ Oxidation (M)
42	52	643.298	1284.58	1284.58	-0.069	0	53	4.7e-06	1	R.FEFPDMAGLSR.G
										+ Oxidation (M)
42	52	643.298	1284.58	1284.58	-0.069	0	54	4e-06	1	R.FEFPDMAGLSR.G
										+ Oxidation (M)
42	52	643.298	1284.58	1284.58	0.026	0	54	4e-06	1	R.FEFPDMAGLSR.G
										+ Oxidation (M)
42	52	643.298	1284.58	1284.58	0.026	0	56	2.7e-06	1	R.FEFPDMAGLSR.G
										+ Oxidation (M)
42	52	643.298	1284.58	1284.58	0.12	0	57	1.8e-06	1	R.FEFPDMAGLSR.G
										+ Oxidation (M)
42	52	643.298	1284.58	1284.58	0.12	0	54	4.2e-06	1	R.FEFPDMAGLSR.G
										+ Oxidation (M)
42	52	643.298	1284.58	1284.58	0.12	0	52	6.8e-06	1	R.FEFPDMAGLSR.G
										+ Oxidation (M)
42	52	643.298	1284.58	1284.58	0.22	0	49	1.4e-05	1	R.FEFPDMAGLSR.G
										+ Oxidation (M)
42	52	643.298	1284.58	1284.58	0.22	0	53	4.8e-06	1	R.FEFPDMAGLSR.G
										+ Oxidation (M)
42	52	643.298	1284.58	1284.58	0.5	0	26	0.0026	1	R.FEFPDMAGLSR.G
										+ Oxidation (M)
42	52	643.298	1284.58	1284.58	0.5	0	46	2.4e-05	1	R.FEFPDMAGLSR.G
										+ Oxidation (M)
42	52	643.298	1284.58	1284.58	0.69	0	23	0.0045	1	R.FEFPDMAGLSR.G
										+ Oxidation (M)
53	66	521.277	1560.81	1560.81	-0.035	1	30	0.00095	1	R.GKTIPIGHVSSYMR.S
										+ Oxidation (M)
55	66	680.855	1359.7	1359.7	-1.1	0	46	2.7e-05	1	K.TIPIGHVSSYMR.S
55	66	680.855	1359.7	1359.7	-0.83	0	45	3e-05	1	K.TIPIGHVSSYMR.S
55	66	680.855	1359.7	1359.7	-0.74	0	36	0.00022	1	K.TIPIGHVSSYMR.S
55	66	680.855	1359.7	1359.7	-0.65	0	58	1.7e-06	1	K.TIPIGHVSSYMR.S
55	66	680.855	1359.7	1359.7	-0.56	0	16	0.023	1	K.TIPIGHVSSYMR.S
55	66	680.855	1359.7	1359.7	-0.47	0	42	7e-05	1	K.TIPIGHVSSYMR.S
55	66	680.855	1359.7	1359.7	-0.47	0	49	1.2e-05	1	K.TIPIGHVSSYMR.S
55	66	680.855	1359.7	1359.7	-0.47	0	49	1.4e-05	1	K.TIPIGHVSSYMR.S
55	66	680.856	1359.7	1359.7	-0.38	0	39	0.00012	1	K.TIPIGHVSSYMR.S
55	66	680.856	1359.7	1359.7	-0.38	0	56	2.3e-06	1	K.TIPIGHVSSYMR.S
55	66	680.856	1359.7	1359.7	-0.38	0	45	2.9e-05	1	K.TIPIGHVSSYMR.S
55	66	680.856	1359.7	1359.7	-0.29	0	37	0.00018	1	K.TIPIGHVSSYMR.S
55	66	680.856	1359.7	1359.7	-0.29	0	48	1.4e-05	1	K.TIPIGHVSSYMR.S
55	66	680.856	1359.7	1359.7	-0.29	0	46	2.7e-05	1	K.TIPIGHVSSYMR.S
55	66	680.856	1359.7	1359.7	-0.29	0	46	2.8e-05	1	K.TIPIGHVSSYMR.S
55	66	680.856	1359.7	1359.7	-0.29	0	45	2.8e-05	1	K.TIPIGHVSSYMR.S
55	66	680.856	1359.7	1359.7	-0.2	0	35	0.0003	1	K.TIPIGHVSSYMR.S
55	66	680.856	1359.7	1359.7	-0.11	0	45	2.9e-05	1	K.TIPIGHVSSYMR.S
55	66	680.856	1359.7	1359.7	-0.11	0	46	2.8e-05	1	K.TIPIGHVSSYMR.S
55	66	454.24	1359.7	1359.7	-0.096	0	43	4.7e-05	1	K.TIPIGHVSSYMR.S
55	66	454.24	1359.7	1359.7	-0.028	0	43	4.9e-05	1	K.TIPIGHVSSYMR.S
55	66	680.856	1359.7	1359.7	-0.018	0	45	2.9e-05	1	K.TIPIGHVSSYMR.S
55	66	680.856	1359.7	1359.7	0.071	0	48	1.5e-05	1	K.TIPIGHVSSYMR.S
55	66	680.856	1359.7	1359.7	0.25	0	28	0.0017	1	K.TIPIGHVSSYMR.S
55	66	680.856	1359.7	1359.7	0.34	0	47	1.8e-05	1	K.TIPIGHVSSYMR.S
55	66	680.856	1359.7	1359.7	0.52	0	41	7.1e-05	1	K.TIPIGHVSSYMR.S
55	66	680.856	1359.7	1359.7	0.79	0	14	0.04	1	K.TIPIGHVSSYMR.S
55	66	680.856	1359.7	1359.7	0.79	0	45	2.9e-05	1	K.TIPIGHVSSYMR.S
55	66	680.856	1359.7	1359.7	1.15	0	42	5.9e-05	1	K.TIPIGHVSSYMR.S
55	66	688.852	1375.69	1375.69	-1.56	0	28	0.0015	1	K.TIPIGHVSSYMR.S
										+ Oxidation (M)
55	66	688.852	1375.69	1375.69	-1.21	0	22	0.0071	1	K.TIPIGHVSSYMR.S
										+ Oxidation (M)
55	66	688.852	1375.69	1375.69	-1.12	0	23	0.0047	1	K.TIPIGHVSSYMR.S
										+ Oxidation (M)
55	66	459.571	1375.69	1375.69	-0.9	0	20	0.0091	1	K.TIPIGHVSSYMR.S
										+ Oxidation (M)
55	66	688.853	1375.69	1375.69	-0.76	0	23	0.0053	1	K.TIPIGHVSSYMR.S
										+ Oxidation (M)
55	66	688.853	1375.69	1375.69	-0.67	0	25	0.0031	1	K.TIPIGHVSSYMR.S
										+ Oxidation (M)
55	66	688.853	1375.69	1375.69	-0.58	0	25	0.0029	1	K.TIPIGHVSSYMR.S
										+ Oxidation (M)
55	66	459.571	1375.69	1375.69	-0.5	0	18	0.017	1	K.TIPIGHVSSYMR.S
										+ Oxidation (M)
55	66	459.571	1375.69	1375.69	-0.5	0	27	0.0021	1	K.TIPIGHVSSYMR.S
										+ Oxidation (M)
55	66	688.853	1375.69	1375.69	-0.41	0	28	0.0016	1	K.TIPIGHVSSYMR.S
										+ Oxidation (M)
55	66	459.571	1375.69	1375.69	-0.37	0	20	0.01	1	K.TIPIGHVSSYMR.S
										+ Oxidation (M)
55	66	459.571	1375.69	1375.69	-0.31	0	22	0.007	1	K.TIPIGHVSSYMR.S
										+ Oxidation (M)
55	66	688.853	1375.69	1375.69	-0.14	0	25	0.003	1	K.TIPIGHVSSYMR.S
										+ Oxidation (M)
55	66	688.853	1375.69	1375.69	-0.14	0	25	0.0035	1	K.TIPIGHVSSYMR.S
										+ Oxidation (M)
55	66	459.571	1375.69	1375.69	-0.11	0	19	0.013	1	K.TIPIGHVSSYMR.S
										+ Oxidation (M)
55	66	459.571	1375.69	1375.69	-0.11	0	21	0.0081	1	K.TIPIGHVSSYMR.S
										+ Oxidation (M)
55	66	459.571	1375.69	1375.69	-0.11	0	24	0.0038	1	K.TIPIGHVSSYMR.S
										+ Oxidation (M)
55	66	688.853	1375.69	1375.69	-0.052	0	27	0.002	1	K.TIPIGHVSSYMR.S
										+ Oxidation (M)
55	66	688.853	1375.69	1375.69	-0.052	0	27	0.0018	1	K.TIPIGHVSSYMR.S
										+ Oxidation (M)
55	66	459.571	1375.69	1375.69	0.028	0	17	0.018	1	K.TIPIGHVSSYMR.S
										+ Oxidation (M)
55	66	688.853	1375.69	1375.69	0.036	0	27	0.0022	1	K.TIPIGHVSSYMR.S
										+ Oxidation (M)
55	66	688.853	1375.69	1375.69	0.13	0	34	0.00044	1	K.TIPIGHVSSYMR.S
										+ Oxidation (M)
55	66	459.571	1375.69	1375.69	0.16	0	13	0.045	1	K.TIPIGHVSSYMR.S
										+ Oxidation (M)
55	66	459.571	1375.69	1375.69	0.16	0	20	0.01	1	K.TIPIGHVSSYMR.S
										+ Oxidation (M)
55	66	688.853	1375.69	1375.69	0.22	0	27	0.0019	1	K.TIPIGHVSSYMR.S
										+ Oxidation (M)
55	66	688.853	1375.69	1375.69	0.22	0	24	0.0042	1	K.TIPIGHVSSYMR.S
										+ Oxidation (M)
55	66	459.571	1375.69	1375.69	0.29	0	22	0.007	1	K.TIPIGHVSSYMR.S
										+ Oxidation (M)
55	66	459.571	1375.69	1375.69	0.36	0	21	0.0088	1	K.TIPIGHVSSYMR.S
										+ Oxidation (M)
55	66	688.854	1375.69	1375.69	0.48	0	22	0.0067	1	K.TIPIGHVSSYMR.S
										+ Oxidation (M)
55	66	688.854	1375.69	1375.69	0.48	0	26	0.0023	1	K.TIPIGHVSSYMR.S
										+ Oxidation (M)
55	66	459.572	1375.69	1375.69	0.56	0	19	0.013	1	K.TIPIGHVSSYMR.S
										+ Oxidation (M)
55	66	459.572	1375.69	1375.69	0.76	0	21	0.0076	1	K.TIPIGHVSSYMR.S
										+ Oxidation (M)
55	86	856.698	3422.76	3422.77	-1.24	1	22	0.0057	1	K.TIPIGHVSSYMRSGLNLYGGTVALDSYSIPVR.D
55	86	1141.93	3422.77	3422.77	0.35	1	32	0.00068	1	K.TIPIGHVSSYMRSGLNLYGGTVALDSYSIPVR.D
55	86	860.698	3438.76	3438.76	0.25	1	52	7e-06	1	K.TIPIGHVSSYMRSGLNLYGGTVALDSYSIPVR.D
										+ Oxidation (M)
67	86	1041.55	2081.08	2081.08	-1	0	70	9.2e-08	1	R.SGLNLYGGTVALDSYSIPVR.D
67	86	1041.55	2081.08	2081.08	-0.88	0	107	2e-11	1	R.SGLNLYGGTVALDSYSIPVR.D
67	86	694.7	2081.08	2081.08	-0.62	0	89	1.4e-09	1	R.SGLNLYGGTVALDSYSIPVR.D
67	86	694.7	2081.08	2081.08	-0.44	0	101	7.7e-11	1	R.SGLNLYGGTVALDSYSIPVR.D
67	86	694.7	2081.08	2081.08	-0.27	0	107	1.8e-11	1	R.SGLNLYGGTVALDSYSIPVR.D
67	86	694.7	2081.08	2081.08	-0.27	0	89	1.2e-09	1	R.SGLNLYGGTVALDSYSIPVR.D
67	86	1041.55	2081.08	2081.08	-0.17	0	93	4.6e-10	1	R.SGLNLYGGTVALDSYSIPVR.D
67	86	694.7	2081.08	2081.08	-0.092	0	101	7.2e-11	1	R.SGLNLYGGTVALDSYSIPVR.D
67	86	694.7	2081.08	2081.08	-0.092	0	82	6.5e-09	1	R.SGLNLYGGTVALDSYSIPVR.D
67	86	694.7	2081.08	2081.08	-0.092	0	101	7.5e-11	1	R.SGLNLYGGTVALDSYSIPVR.D
67	86	1041.55	2081.08	2081.08	-0.056	0	100	9.7e-11	1	R.SGLNLYGGTVALDSYSIPVR.D
67	86	1041.55	2081.08	2081.08	-0.056	0	116	2.7e-12	1	R.SGLNLYGGTVALDSYSIPVR.D
67	86	694.7	2081.08	2081.08	-0.0043	0	84	3.9e-09	1	R.SGLNLYGGTVALDSYSIPVR.D
67	86	694.7	2081.08	2081.08	-0.0043	0	95	3.5e-10	1	R.SGLNLYGGTVALDSYSIPVR.D
67	86	1041.55	2081.08	2081.08	0.061	0	89	1.4e-09	1	R.SGLNLYGGTVALDSYSIPVR.D
67	86	1041.55	2081.08	2081.08	0.061	0	113	4.5e-12	1	R.SGLNLYGGTVALDSYSIPVR.D
67	86	1041.55	2081.08	2081.08	0.18	0	84	3.8e-09	1	R.SGLNLYGGTVALDSYSIPVR.D
67	86	694.701	2081.08	2081.08	0.26	0	72	5.8e-08	1	R.SGLNLYGGTVALDSYSIPVR.D
67	86	694.701	2081.08	2081.08	0.26	0	101	7.6e-11	1	R.SGLNLYGGTVALDSYSIPVR.D
67	86	694.701	2081.08	2081.08	0.26	0	94	3.7e-10	1	R.SGLNLYGGTVALDSYSIPVR.D
67	86	1041.55	2081.08	2081.08	0.3	0	92	6.8e-10	1	R.SGLNLYGGTVALDSYSIPVR.D
67	86	1041.55	2081.08	2081.08	0.3	0	97	2e-10	1	R.SGLNLYGGTVALDSYSIPVR.D
67	86	1041.55	2081.08	2081.08	0.3	0	96	2.4e-10	1	R.SGLNLYGGTVALDSYSIPVR.D
67	86	1041.55	2081.08	2081.08	0.3	0	109	1.4e-11	1	R.SGLNLYGGTVALDSYSIPVR.D
67	86	1041.55	2081.08	2081.08	0.41	0	88	1.5e-09	1	R.SGLNLYGGTVALDSYSIPVR.D
67	86	694.701	2081.08	2081.08	0.44	0	107	1.9e-11	1	R.SGLNLYGGTVALDSYSIPVR.D
67	86	694.701	2081.08	2081.08	0.52	0	77	2e-08	1	R.SGLNLYGGTVALDSYSIPVR.D
67	86	694.701	2081.08	2081.08	0.52	0	101	7.6e-11	1	R.SGLNLYGGTVALDSYSIPVR.D
67	86	694.701	2081.08	2081.08	0.52	0	114	3.7e-12	1	R.SGLNLYGGTVALDSYSIPVR.D
67	86	1041.55	2081.08	2081.08	0.53	0	88	1.6e-09	1	R.SGLNLYGGTVALDSYSIPVR.D
67	86	1041.55	2081.08	2081.08	0.53	0	110	1.1e-11	1	R.SGLNLYGGTVALDSYSIPVR.D
67	86	1041.55	2081.08	2081.08	0.53	0	103	4.9e-11	1	R.SGLNLYGGTVALDSYSIPVR.D
67	86	1041.55	2081.08	2081.08	0.53	0	101	7.9e-11	1	R.SGLNLYGGTVALDSYSIPVR.D
67	86	1041.55	2081.08	2081.08	0.53	0	109	1.1e-11	1	R.SGLNLYGGTVALDSYSIPVR.D
67	86	694.701	2081.08	2081.08	0.61	0	94	3.6e-10	1	R.SGLNLYGGTVALDSYSIPVR.D
67	86	1041.55	2081.08	2081.08	0.76	0	97	1.9e-10	1	R.SGLNLYGGTVALDSYSIPVR.D
67	86	1041.55	2081.08	2081.08	0.88	0	96	2.4e-10	1	R.SGLNLYGGTVALDSYSIPVR.D
67	86	694.701	2081.08	2081.08	0.96	0	70	1.1e-07	1	R.SGLNLYGGTVALDSYSIPVR.D
87	116	1174.52	3520.52	3520.54	-3.65	0	18	0.014	1	R.DSGYNEEMNYTDCVMVVDTDTLTPVPWLEK.T
87	116	1174.52	3520.54	3520.54	0.51	0	57	2.1e-06	1	R.DSGYNEEMNYTDCVMVVDTDTLTPVPWLEK.T
87	116	1174.52	3520.55	3520.54	4.47	0	20	0.011	1	R.DSGYNEEMNYTDCVMVVDTDTLTPVPWLEK.T
87	116	1179.85	3536.53	3536.53	-1.12	0	30	0.001	1	R.DSGYNEEMNYTDCVMVVDTDTLTPVPWLEK.T
										+ Oxidation (M)
87	116	1179.85	3536.53	3536.53	0.84	0	40	9.7e-05	1	R.DSGYNEEMNYTDCVMVVDTDTLTPVPWLEK.T
										+ Oxidation (M)
87	116	1179.85	3536.54	3536.53	1.98	0	56	2.6e-06	1	R.DSGYNEEMNYTDCVMVVDTDTLTPVPWLEK.T
										+ Oxidation (M)
87	116	1179.85	3536.54	3536.53	2.29	0	26	0.0023	1	R.DSGYNEEMNYTDCVMVVDTDTLTPVPWLEK.T
										+ Oxidation (M)
87	116	1179.85	3536.54	3536.53	2.71	0	24	0.0044	1	R.DSGYNEEMNYTDCVMVVDTDTLTPVPWLEK.T
										+ Oxidation (M)
87	116	1179.85	3536.54	3536.53	3.22	0	66	2.8e-07	1	R.DSGYNEEMNYTDCVMVVDTDTLTPVPWLEK.T
										+ Oxidation (M)
87	116	1179.86	3536.55	3536.53	6.12	0	21	0.0078	1	R.DSGYNEEMNYTDCVMVVDTDTLTPVPWLEK.T
										+ Oxidation (M)
87	116	1185.18	3552.53	3552.53	1.48	0	55	3.5e-06	1	R.DSGYNEEMNYTDCVMVVDTDTLTPVPWLEK.T
										+ 2 Oxidation (M)
87	116	1185.19	3552.54	3552.53	2.82	0	18	0.014	1	R.DSGYNEEMNYTDCVMVVDTDTLTPVPWLEK.T
										+ 2 Oxidation (M)
87	116	1185.19	3552.55	3552.53	6.02	0	22	0.0064	1	R.DSGYNEEMNYTDCVMVVDTDTLTPVPWLEK.T
										+ 2 Oxidation (M)
87	116	1185.19	3552.55	3552.53	7.05	0	66	2.3e-07	1	R.DSGYNEEMNYTDCVMVVDTDTLTPVPWLEK.T
										+ 2 Oxidation (M)
87	116	1185.19	3552.55	3552.53	7.15	0	35	0.00029	1	R.DSGYNEEMNYTDCVMVVDTDTLTPVPWLEK.T
										+ 2 Oxidation (M)
87	116	1185.19	3552.55	3552.53	7.46	0	48	1.5e-05	1	R.DSGYNEEMNYTDCVMVVDTDTLTPVPWLEK.T
										+ 2 Oxidation (M)
87	116	1185.19	3552.56	3552.53	9.42	0	57	2.2e-06	1	R.DSGYNEEMNYTDCVMVVDTDTLTPVPWLEK.T
										+ 2 Oxidation (M)
120	137	1071.48	2140.94	2140.94	-0.66	0	19	0.013	1	R.VICDTMWYDGTPQMATPR.L
120	137	1071.48	2140.94	2140.94	-0.66	0	104	3.7e-11	1	R.VICDTMWYDGTPQMATPR.L
120	137	714.653	2140.94	2140.94	-0.64	0	52	7e-06	1	R.VICDTMWYDGTPQMATPR.L
120	137	1071.48	2140.94	2140.94	-0.32	0	16	0.022	1	R.VICDTMWYDGTPQMATPR.L
120	137	714.653	2140.94	2140.94	-0.21	0	55	3.1e-06	1	R.VICDTMWYDGTPQMATPR.L
120	137	1071.48	2140.94	2140.94	-0.2	0	80	1.1e-08	1	R.VICDTMWYDGTPQMATPR.L
120	137	714.653	2140.94	2140.94	-0.13	0	43	4.5e-05	1	R.VICDTMWYDGTPQMATPR.L
120	137	1071.48	2140.94	2140.94	0.023	0	56	2.6e-06	1	R.VICDTMWYDGTPQMATPR.L
120	137	1071.48	2140.94	2140.94	0.14	0	92	5.8e-10	1	R.VICDTMWYDGTPQMATPR.L
120	137	1071.48	2140.94	2140.94	0.59	0	28	0.0015	1	R.VICDTMWYDGTPQMATPR.L
120	137	1071.48	2140.94	2140.94	0.82	0	66	2.6e-07	1	R.VICDTMWYDGTPQMATPR.L
120	137	1071.48	2140.94	2140.94	0.82	0	40	0.00011	1	R.VICDTMWYDGTPQMATPR.L
120	137	1071.48	2140.94	2140.94	0.94	0	29	0.0012	1	R.VICDTMWYDGTPQMATPR.L
120	137	1079.47	2156.93	2156.93	-0.9	0	58	1.7e-06	1	R.VICDTMWYDGTPQMATPR.L
										+ Oxidation (M)
120	137	719.984	2156.93	2156.93	-0.68	0	20	0.01	1	R.VICDTMWYDGTPQMATPR.L
										+ Oxidation (M)
120	137	1079.47	2156.93	2156.93	-0.56	0	39	0.00014	1	R.VICDTMWYDGTPQMATPR.L
										+ Oxidation (M)
120	137	1079.47	2156.93	2156.93	-0.45	0	46	2.6e-05	1	R.VICDTMWYDGTPQMATPR.L
										+ Oxidation (M)
120	137	719.985	2156.93	2156.93	-0.43	0	27	0.0022	1	R.VICDTMWYDGTPQMATPR.L
										+ Oxidation (M)
120	137	1079.47	2156.93	2156.93	-0.34	0	23	0.0051	1	R.VICDTMWYDGTPQMATPR.L
										+ Oxidation (M)
120	137	1079.47	2156.93	2156.93	-0.34	0	19	0.013	1	R.VICDTMWYDGTPQMATPR.L
										+ Oxidation (M)
120	137	1079.47	2156.93	2156.93	-0.11	0	18	0.016	1	R.VICDTMWYDGTPQMATPR.L
										+ Oxidation (M)
120	137	1079.47	2156.93	2156.93	-0.11	0	75	3.1e-08	1	R.VICDTMWYDGTPQMATPR.L
										+ Oxidation (M)
120	137	719.985	2156.93	2156.93	-0.089	0	21	0.0079	1	R.VICDTMWYDGTPQMATPR.L
										+ Oxidation (M)
120	137	1079.47	2156.93	2156.93	0.0023	0	28	0.0017	1	R.VICDTMWYDGTPQMATPR.L
										+ Oxidation (M)
120	137	719.985	2156.93	2156.93	0.081	0	16	0.028	1	R.VICDTMWYDGTPQMATPR.L
										+ Oxidation (M)
120	137	719.985	2156.93	2156.93	0.081	0	41	7.4e-05	1	R.VICDTMWYDGTPQMATPR.L
										+ Oxidation (M)
120	137	1079.47	2156.93	2156.93	0.12	0	30	0.00093	1	R.VICDTMWYDGTPQMATPR.L
										+ Oxidation (M)
120	137	719.985	2156.93	2156.93	0.17	0	15	0.03	1	R.VICDTMWYDGTPQMATPR.L
										+ Oxidation (M)
120	137	1079.47	2156.93	2156.93	0.23	0	33	0.00046	1	R.VICDTMWYDGTPQMATPR.L
										+ Oxidation (M)
120	137	1079.47	2156.93	2156.93	0.23	0	40	9.3e-05	1	R.VICDTMWYDGTPQMATPR.L
										+ Oxidation (M)
120	137	719.985	2156.93	2156.93	0.34	0	16	0.023	1	R.VICDTMWYDGTPQMATPR.L
										+ Oxidation (M)
120	137	719.985	2156.93	2156.93	0.34	0	31	0.00074	1	R.VICDTMWYDGTPQMATPR.L
										+ Oxidation (M)
120	137	1079.47	2156.93	2156.93	0.34	0	51	8.7e-06	1	R.VICDTMWYDGTPQMATPR.L
										+ Oxidation (M)
120	137	1079.47	2156.93	2156.93	0.34	0	59	1.1e-06	1	R.VICDTMWYDGTPQMATPR.L
										+ Oxidation (M)
120	137	1079.47	2156.93	2156.93	0.34	0	61	8.6e-07	1	R.VICDTMWYDGTPQMATPR.L
										+ Oxidation (M)
120	137	1079.47	2156.93	2156.93	0.57	0	24	0.0044	1	R.VICDTMWYDGTPQMATPR.L
										+ Oxidation (M)
120	137	1079.47	2156.93	2156.93	0.57	0	62	6.3e-07	1	R.VICDTMWYDGTPQMATPR.L
										+ Oxidation (M)
120	137	1079.47	2156.93	2156.93	0.68	0	36	0.00028	1	R.VICDTMWYDGTPQMATPR.L
										+ Oxidation (M)
120	137	1079.47	2156.93	2156.93	0.79	0	44	3.9e-05	1	R.VICDTMWYDGTPQMATPR.L
										+ Oxidation (M)
120	137	1079.47	2156.94	2156.93	1.02	0	14	0.042	1	R.VICDTMWYDGTPQMATPR.L
										+ Oxidation (M)
120	137	1079.47	2156.94	2156.93	1.02	0	42	5.9e-05	1	R.VICDTMWYDGTPQMATPR.L
										+ Oxidation (M)
120	137	1079.48	2156.94	2156.93	1.7	0	33	0.00054	1	R.VICDTMWYDGTPQMATPR.L
										+ Oxidation (M)
120	137	1087.47	2172.92	2172.93	-2.49	0	42	6.1e-05	1	R.VICDTMWYDGTPQMATPR.L
										+ 2 Oxidation (M)
120	137	725.315	2172.92	2172.93	-1.74	0	34	0.00039	1	R.VICDTMWYDGTPQMATPR.L
										+ 2 Oxidation (M)
120	137	725.316	2172.93	2172.93	-1.06	0	30	0.0011	1	R.VICDTMWYDGTPQMATPR.L
										+ 2 Oxidation (M)
120	137	1087.47	2172.93	2172.93	-0.92	0	53	5.3e-06	1	R.VICDTMWYDGTPQMATPR.L
										+ 2 Oxidation (M)
120	137	725.316	2172.93	2172.93	-0.64	0	37	0.00019	1	R.VICDTMWYDGTPQMATPR.L
										+ 2 Oxidation (M)
120	137	1087.47	2172.93	2172.93	-0.58	0	57	1.9e-06	1	R.VICDTMWYDGTPQMATPR.L
										+ 2 Oxidation (M)
120	137	1087.47	2172.93	2172.93	-0.36	0	40	0.0001	1	R.VICDTMWYDGTPQMATPR.L
										+ 2 Oxidation (M)
120	137	1087.47	2172.93	2172.93	-0.24	0	33	0.00045	1	R.VICDTMWYDGTPQMATPR.L
										+ 2 Oxidation (M)
120	137	1087.47	2172.93	2172.93	-0.24	0	51	8.5e-06	1	R.VICDTMWYDGTPQMATPR.L
										+ 2 Oxidation (M)
120	137	725.317	2172.93	2172.93	-0.14	0	38	0.00018	1	R.VICDTMWYDGTPQMATPR.L
										+ 2 Oxidation (M)
120	137	1087.47	2172.93	2172.93	-0.13	0	51	7.4e-06	1	R.VICDTMWYDGTPQMATPR.L
										+ 2 Oxidation (M)
120	137	1087.47	2172.93	2172.93	-0.019	0	29	0.0012	1	R.VICDTMWYDGTPQMATPR.L
										+ 2 Oxidation (M)
120	137	1087.47	2172.93	2172.93	-0.019	0	49	1.4e-05	1	R.VICDTMWYDGTPQMATPR.L
										+ 2 Oxidation (M)
120	137	1087.47	2172.93	2172.93	-0.019	0	48	1.7e-05	1	R.VICDTMWYDGTPQMATPR.L
										+ 2 Oxidation (M)
120	137	1087.47	2172.93	2172.93	-0.019	0	41	7.1e-05	1	R.VICDTMWYDGTPQMATPR.L
										+ 2 Oxidation (M)
120	137	1087.47	2172.93	2172.93	-0.019	0	57	2.1e-06	1	R.VICDTMWYDGTPQMATPR.L
										+ 2 Oxidation (M)
120	137	1087.47	2172.93	2172.93	-0.019	0	66	2.6e-07	1	R.VICDTMWYDGTPQMATPR.L
										+ 2 Oxidation (M)
120	137	1087.47	2172.93	2172.93	0.093	0	28	0.0017	1	R.VICDTMWYDGTPQMATPR.L
										+ 2 Oxidation (M)
120	137	725.317	2172.93	2172.93	0.2	0	34	0.00036	1	R.VICDTMWYDGTPQMATPR.L
										+ 2 Oxidation (M)
120	137	725.317	2172.93	2172.93	0.2	0	35	0.00033	1	R.VICDTMWYDGTPQMATPR.L
										+ 2 Oxidation (M)
120	137	725.317	2172.93	2172.93	0.2	0	39	0.00011	1	R.VICDTMWYDGTPQMATPR.L
										+ 2 Oxidation (M)
120	137	1087.47	2172.93	2172.93	0.21	0	44	4.4e-05	1	R.VICDTMWYDGTPQMATPR.L
										+ 2 Oxidation (M)
120	137	1087.47	2172.93	2172.93	0.21	0	44	4.3e-05	1	R.VICDTMWYDGTPQMATPR.L
										+ 2 Oxidation (M)
120	137	1087.47	2172.93	2172.93	0.21	0	57	2e-06	1	R.VICDTMWYDGTPQMATPR.L
										+ 2 Oxidation (M)
120	137	725.317	2172.93	2172.93	0.28	0	47	2.2e-05	1	R.VICDTMWYDGTPQMATPR.L
										+ 2 Oxidation (M)
120	137	725.317	2172.93	2172.93	0.28	0	41	8.3e-05	1	R.VICDTMWYDGTPQMATPR.L
										+ 2 Oxidation (M)
120	137	1087.47	2172.93	2172.93	0.32	0	30	0.00098	1	R.VICDTMWYDGTPQMATPR.L
										+ 2 Oxidation (M)
120	137	1087.47	2172.93	2172.93	0.32	0	38	0.00017	1	R.VICDTMWYDGTPQMATPR.L
										+ 2 Oxidation (M)
120	137	1087.47	2172.93	2172.93	0.43	0	42	7e-05	1	R.VICDTMWYDGTPQMATPR.L
										+ 2 Oxidation (M)
120	137	1087.47	2172.93	2172.93	0.43	0	55	2.9e-06	1	R.VICDTMWYDGTPQMATPR.L
										+ 2 Oxidation (M)
120	137	725.317	2172.93	2172.93	0.45	0	27	0.0022	1	R.VICDTMWYDGTPQMATPR.L
										+ 2 Oxidation (M)
120	137	725.317	2172.93	2172.93	0.45	0	44	4e-05	1	R.VICDTMWYDGTPQMATPR.L
										+ 2 Oxidation (M)
120	137	725.317	2172.93	2172.93	0.54	0	43	4.9e-05	1	R.VICDTMWYDGTPQMATPR.L
										+ 2 Oxidation (M)
120	137	725.317	2172.93	2172.93	0.54	0	32	0.00058	1	R.VICDTMWYDGTPQMATPR.L
										+ 2 Oxidation (M)
120	137	1087.47	2172.93	2172.93	0.54	0	14	0.044	1	R.VICDTMWYDGTPQMATPR.L
										+ 2 Oxidation (M)
120	137	1087.47	2172.93	2172.93	0.54	0	42	6.4e-05	1	R.VICDTMWYDGTPQMATPR.L
										+ 2 Oxidation (M)
120	137	1087.47	2172.93	2172.93	0.54	0	55	3.3e-06	1	R.VICDTMWYDGTPQMATPR.L
										+ 2 Oxidation (M)
120	137	1087.47	2172.93	2172.93	0.54	0	53	5.4e-06	1	R.VICDTMWYDGTPQMATPR.L
										+ 2 Oxidation (M)
120	137	1087.47	2172.93	2172.93	0.66	0	49	1.2e-05	1	R.VICDTMWYDGTPQMATPR.L
										+ 2 Oxidation (M)
120	137	1087.47	2172.93	2172.93	0.77	0	14	0.041	1	R.VICDTMWYDGTPQMATPR.L
										+ 2 Oxidation (M)
120	137	1087.47	2172.93	2172.93	0.77	0	54	4e-06	1	R.VICDTMWYDGTPQMATPR.L
										+ 2 Oxidation (M)
120	137	725.317	2172.93	2172.93	0.87	0	21	0.0077	1	R.VICDTMWYDGTPQMATPR.L
										+ 2 Oxidation (M)
120	137	725.317	2172.93	2172.93	0.87	0	37	0.00021	1	R.VICDTMWYDGTPQMATPR.L
										+ 2 Oxidation (M)
120	137	1087.47	2172.93	2172.93	0.88	0	52	6.4e-06	1	R.VICDTMWYDGTPQMATPR.L
										+ 2 Oxidation (M)
120	137	725.317	2172.93	2172.93	0.96	0	18	0.017	1	R.VICDTMWYDGTPQMATPR.L
										+ 2 Oxidation (M)
120	137	1087.47	2172.93	2172.93	0.99	0	29	0.0012	1	R.VICDTMWYDGTPQMATPR.L
										+ 2 Oxidation (M)
120	137	1087.47	2172.93	2172.93	1.1	0	33	0.00051	1	R.VICDTMWYDGTPQMATPR.L
										+ 2 Oxidation (M)
120	137	1087.47	2172.93	2172.93	1.1	0	23	0.0054	1	R.VICDTMWYDGTPQMATPR.L
										+ 2 Oxidation (M)
120	137	725.317	2172.93	2172.93	1.3	0	31	0.00084	1	R.VICDTMWYDGTPQMATPR.L
										+ 2 Oxidation (M)
120	137	725.318	2172.93	2172.93	1.72	0	36	0.00023	1	R.VICDTMWYDGTPQMATPR.L
										+ 2 Oxidation (M)
120	137	725.318	2172.93	2172.93	1.8	0	39	0.00012	1	R.VICDTMWYDGTPQMATPR.L
										+ 2 Oxidation (M)
120	137	1087.48	2172.94	2172.93	5.37	0	16	0.026	1	R.VICDTMWYDGTPQMATPR.L
										+ 2 Oxidation (M)
120	137	1087.48	2172.94	2172.93	5.37	0	31	0.0008	1	R.VICDTMWYDGTPQMATPR.L
										+ 2 Oxidation (M)
120	137	1087.48	2172.95	2172.93	8.3	0	19	0.012	1	R.VICDTMWYDGTPQMATPR.L
										+ 2 Oxidation (M)
120	137	725.323	2172.95	2172.93	8.54	0	18	0.016	1	R.VICDTMWYDGTPQMATPR.L
										+ 2 Oxidation (M)
120	137	1087.48	2172.95	2172.93	8.86	0	22	0.0063	1	R.VICDTMWYDGTPQMATPR.L
										+ 2 Oxidation (M)
120	137	725.324	2172.95	2172.93	9.89	0	36	0.00026	1	R.VICDTMWYDGTPQMATPR.L
										+ 2 Oxidation (M)
142	155	756.899	1511.78	1511.78	-0.45	1	116	2.6e-12	1	K.KMLNVAASMGYTVK.S
142	155	504.935	1511.78	1511.78	0.37	1	69	1.3e-07	1	K.KMLNVAASMGYTVK.S
142	155	756.9	1511.78	1511.78	0.6	1	40	9.4e-05	1	K.KMLNVAASMGYTVK.S
142	155	510.267	1527.78	1527.78	0.35	1	63	5.5e-07	1	K.KMLNVAASMGYTVK.S
										+ Oxidation (M)
142	155	764.897	1527.78	1527.78	0.64	1	79	1.1e-08	1	K.KMLNVAASMGYTVK.S
										+ Oxidation (M)
142	155	764.898	1527.78	1527.78	0.96	1	67	2.2e-07	1	K.KMLNVAASMGYTVK.S
										+ Oxidation (M)
142	155	772.894	1543.77	1543.77	-0.027	1	41	8.1e-05	1	K.KMLNVAASMGYTVK.S
										+ 2 Oxidation (M)
142	155	515.599	1543.77	1543.77	0.4	1	61	7.6e-07	1	K.KMLNVAASMGYTVK.S
										+ 2 Oxidation (M)
143	155	692.851	1383.69	1383.69	-0.95	0	52	6.3e-06	1	K.MLNVAASMGYTVK.S
143	155	692.851	1383.69	1383.69	-0.59	0	78	1.5e-08	1	K.MLNVAASMGYTVK.S
143	155	692.851	1383.69	1383.69	-0.5	0	32	0.00066	1	K.MLNVAASMGYTVK.S
143	155	692.851	1383.69	1383.69	-0.5	0	61	7.8e-07	1	K.MLNVAASMGYTVK.S
143	155	692.851	1383.69	1383.69	-0.42	0	38	0.00015	1	K.MLNVAASMGYTVK.S
143	155	692.851	1383.69	1383.69	-0.42	0	60	1.1e-06	1	K.MLNVAASMGYTVK.S
143	155	692.852	1383.69	1383.69	-0.33	0	74	3.6e-08	1	K.MLNVAASMGYTVK.S
143	155	692.852	1383.69	1383.69	-0.33	0	64	3.7e-07	1	K.MLNVAASMGYTVK.S
143	155	692.852	1383.69	1383.69	-0.33	0	72	6e-08	1	K.MLNVAASMGYTVK.S
143	155	692.852	1383.69	1383.69	-0.33	0	81	8.8e-09	1	K.MLNVAASMGYTVK.S
143	155	692.852	1383.69	1383.69	-0.15	0	68	1.4e-07	1	K.MLNVAASMGYTVK.S
143	155	692.852	1383.69	1383.69	-0.062	0	51	7.6e-06	1	K.MLNVAASMGYTVK.S
143	155	692.852	1383.69	1383.69	-0.062	0	71	7.2e-08	1	K.MLNVAASMGYTVK.S
143	155	692.852	1383.69	1383.69	-0.062	0	67	2.2e-07	1	K.MLNVAASMGYTVK.S
143	155	692.852	1383.69	1383.69	-0.062	0	73	5.2e-08	1	K.MLNVAASMGYTVK.S
143	155	692.852	1383.69	1383.69	-0.062	0	78	1.7e-08	1	K.MLNVAASMGYTVK.S
143	155	692.852	1383.69	1383.69	0.026	0	61	7.9e-07	1	K.MLNVAASMGYTVK.S
143	155	462.237	1383.69	1383.69	0.77	0	28	0.0017	1	K.MLNVAASMGYTVK.S
143	155	700.848	1399.68	1399.68	-2.36	0	52	8.6e-06	1	K.MLNVAASMGYTVK.S
										+ Oxidation (M)
143	155	700.848	1399.68	1399.68	-2.01	0	62	6.9e-07	1	K.MLNVAASMGYTVK.S
										+ Oxidation (M)
143	155	700.848	1399.68	1399.68	-1.67	0	26	0.0025	1	K.MLNVAASMGYTVK.S
										+ Oxidation (M)
143	155	700.848	1399.68	1399.68	-1.23	0	58	1.5e-06	1	K.MLNVAASMGYTVK.S
										+ Oxidation (M)
143	155	700.849	1399.68	1399.68	-0.88	0	69	1.2e-07	1	K.MLNVAASMGYTVK.S
										+ Oxidation (M)
143	155	700.849	1399.68	1399.68	-0.79	0	26	0.0027	1	K.MLNVAASMGYTVK.S
										+ Oxidation (M)
143	155	700.849	1399.68	1399.68	-0.53	0	59	1.2e-06	1	K.MLNVAASMGYTVK.S
										+ Oxidation (M)
143	155	700.849	1399.68	1399.68	-0.53	0	74	3.8e-08	1	K.MLNVAASMGYTVK.S
										+ Oxidation (M)
143	155	700.849	1399.68	1399.68	-0.36	0	40	0.00011	1	K.MLNVAASMGYTVK.S
										+ Oxidation (M)
143	155	700.849	1399.68	1399.68	-0.36	0	60	1e-06	1	K.MLNVAASMGYTVK.S
										+ Oxidation (M)
143	155	700.849	1399.68	1399.68	-0.27	0	78	1.7e-08	1	K.MLNVAASMGYTVK.S
										+ Oxidation (M)
143	155	700.849	1399.68	1399.68	-0.27	0	63	5.5e-07	1	K.MLNVAASMGYTVK.S
										+ Oxidation (M)
143	155	700.849	1399.68	1399.68	-0.18	0	16	0.026	1	K.MLNVAASMGYTVK.S
										+ Oxidation (M)
143	155	700.849	1399.68	1399.68	-0.18	0	28	0.0015	1	K.MLNVAASMGYTVK.S
										+ Oxidation (M)
143	155	700.849	1399.68	1399.68	-0.18	0	66	2.4e-07	1	K.MLNVAASMGYTVK.S
										+ Oxidation (M)
143	155	700.849	1399.68	1399.68	-0.18	0	64	4.2e-07	1	K.MLNVAASMGYTVK.S
										+ Oxidation (M)
143	155	700.849	1399.68	1399.68	-0.095	0	59	1.2e-06	1	K.MLNVAASMGYTVK.S
										+ Oxidation (M)
143	155	700.849	1399.68	1399.68	-0.0079	0	77	1.8e-08	1	K.MLNVAASMGYTVK.S
										+ Oxidation (M)
143	155	700.849	1399.68	1399.68	0.079	0	60	1e-06	1	K.MLNVAASMGYTVK.S
										+ Oxidation (M)
143	155	700.85	1399.68	1399.68	0.34	0	16	0.022	1	K.MLNVAASMGYTVK.S
										+ Oxidation (M)
143	155	708.846	1415.68	1415.68	-1.25	0	27	0.0022	1	K.MLNVAASMGYTVK.S
										+ 2 Oxidation (M)
143	155	708.846	1415.68	1415.68	-0.82	0	28	0.0017	1	K.MLNVAASMGYTVK.S
										+ 2 Oxidation (M)
143	155	708.846	1415.68	1415.68	-0.64	0	38	0.00017	1	K.MLNVAASMGYTVK.S
										+ 2 Oxidation (M)
143	155	708.846	1415.68	1415.68	-0.56	0	22	0.007	1	K.MLNVAASMGYTVK.S
										+ 2 Oxidation (M)
143	155	708.846	1415.68	1415.68	-0.47	0	27	0.0019	1	K.MLNVAASMGYTVK.S
										+ 2 Oxidation (M)
143	155	708.846	1415.68	1415.68	-0.47	0	16	0.026	1	K.MLNVAASMGYTVK.S
										+ 2 Oxidation (M)
143	155	472.9	1415.68	1415.68	-0.44	0	38	0.00015	1	K.MLNVAASMGYTVK.S
										+ 2 Oxidation (M)
143	155	708.846	1415.68	1415.68	-0.38	0	24	0.0036	1	K.MLNVAASMGYTVK.S
										+ 2 Oxidation (M)
143	155	708.847	1415.68	1415.68	-0.21	0	38	0.00015	1	K.MLNVAASMGYTVK.S
										+ 2 Oxidation (M)
143	155	708.847	1415.68	1415.68	-0.21	0	78	1.7e-08	1	K.MLNVAASMGYTVK.S
										+ 2 Oxidation (M)
143	155	708.847	1415.68	1415.68	-0.04	0	55	3e-06	1	K.MLNVAASMGYTVK.S
										+ 2 Oxidation (M)
143	155	708.847	1415.68	1415.68	-0.04	0	67	2.2e-07	1	K.MLNVAASMGYTVK.S
										+ 2 Oxidation (M)
143	155	708.847	1415.68	1415.68	0.047	0	19	0.014	1	K.MLNVAASMGYTVK.S
										+ 2 Oxidation (M)
143	155	708.847	1415.68	1415.68	0.047	0	65	2.9e-07	1	K.MLNVAASMGYTVK.S
										+ 2 Oxidation (M)
143	155	708.847	1415.68	1415.68	0.047	0	78	1.7e-08	1	K.MLNVAASMGYTVK.S
										+ 2 Oxidation (M)
143	155	708.847	1415.68	1415.68	0.22	0	19	0.014	1	K.MLNVAASMGYTVK.S
										+ 2 Oxidation (M)
143	155	708.847	1415.68	1415.68	0.31	0	43	5e-05	1	K.MLNVAASMGYTVK.S
										+ 2 Oxidation (M)
143	155	708.847	1415.68	1415.68	0.31	0	36	0.00026	1	K.MLNVAASMGYTVK.S
										+ 2 Oxidation (M)
143	155	708.847	1415.68	1415.68	0.31	0	39	0.00012	1	K.MLNVAASMGYTVK.S
										+ 2 Oxidation (M)
143	155	708.847	1415.68	1415.68	0.31	0	29	0.0013	1	K.MLNVAASMGYTVK.S
										+ 2 Oxidation (M)
143	155	708.847	1415.68	1415.68	0.39	0	42	6.5e-05	1	K.MLNVAASMGYTVK.S
										+ 2 Oxidation (M)
143	155	708.847	1415.68	1415.68	0.82	0	22	0.0057	1	K.MLNVAASMGYTVK.S
										+ 2 Oxidation (M)
143	155	708.847	1415.68	1415.68	0.82	0	35	0.00028	1	K.MLNVAASMGYTVK.S
										+ 2 Oxidation (M)
143	155	708.847	1415.68	1415.68	0.82	0	26	0.0024	1	K.MLNVAASMGYTVK.S
										+ 2 Oxidation (M)
143	155	708.848	1415.68	1415.68	1.25	0	18	0.017	1	K.MLNVAASMGYTVK.S
										+ 2 Oxidation (M)
143	170	1059.17	3174.49	3174.49	0.3	1	93	5.1e-10	1	K.MLNVAASMGYTVKSGHEYEFYVVDHATR.A
143	170	794.632	3174.5	3174.49	3.12	1	18	0.017	1	K.MLNVAASMGYTVKSGHEYEFYVVDHATR.A
143	170	798.629	3190.49	3190.49	0.57	1	44	4.3e-05	1	K.MLNVAASMGYTVKSGHEYEFYVVDHATR.A
										+ Oxidation (M)
156	170	905.411	1808.81	1808.81	-2.2	0	66	4e-07	1	K.SGHEYEFYVVDHATR.A
156	170	905.412	1808.81	1808.81	-1.79	0	69	1.3e-07	1	K.SGHEYEFYVVDHATR.A
156	170	453.21	1808.81	1808.81	-1.4	0	42	5.7e-05	1	K.SGHEYEFYVVDHATR.A
156	170	453.21	1808.81	1808.81	-0.93	0	18	0.017	1	K.SGHEYEFYVVDHATR.A
156	170	453.21	1808.81	1808.81	-0.86	0	32	0.00059	1	K.SGHEYEFYVVDHATR.A
156	170	905.413	1808.81	1808.81	-0.78	0	60	9.9e-07	1	K.SGHEYEFYVVDHATR.A
156	170	603.944	1808.81	1808.81	-0.75	0	56	2.7e-06	1	K.SGHEYEFYVVDHATR.A
156	170	603.944	1808.81	1808.81	-0.75	0	71	8e-08	1	K.SGHEYEFYVVDHATR.A
156	170	603.944	1808.81	1808.81	-0.65	0	60	1e-06	1	K.SGHEYEFYVVDHATR.A
156	170	603.944	1808.81	1808.81	-0.65	0	85	3.3e-09	1	K.SGHEYEFYVVDHATR.A
156	170	603.944	1808.81	1808.81	-0.65	0	64	4.4e-07	1	K.SGHEYEFYVVDHATR.A
156	170	603.944	1808.81	1808.81	-0.65	0	58	1.7e-06	1	K.SGHEYEFYVVDHATR.A
156	170	905.413	1808.81	1808.81	-0.58	0	70	1.1e-07	1	K.SGHEYEFYVVDHATR.A
156	170	603.944	1808.81	1808.81	-0.55	0	60	1.1e-06	1	K.SGHEYEFYVVDHATR.A
156	170	905.413	1808.81	1808.81	-0.51	0	63	5.2e-07	1	K.SGHEYEFYVVDHATR.A
156	170	453.21	1808.81	1808.81	-0.46	0	42	6.4e-05	1	K.SGHEYEFYVVDHATR.A
156	170	603.944	1808.81	1808.81	-0.45	0	78	1.7e-08	1	K.SGHEYEFYVVDHATR.A
156	170	905.413	1808.81	1808.81	-0.44	0	40	0.00011	1	K.SGHEYEFYVVDHATR.A
156	170	905.413	1808.81	1808.81	-0.44	0	72	6.5e-08	1	K.SGHEYEFYVVDHATR.A
156	170	905.413	1808.81	1808.81	-0.44	0	80	9.7e-09	1	K.SGHEYEFYVVDHATR.A
156	170	453.21	1808.81	1808.81	-0.39	0	37	0.00021	1	K.SGHEYEFYVVDHATR.A
156	170	453.21	1808.81	1808.81	-0.39	0	43	4.6e-05	1	K.SGHEYEFYVVDHATR.A
156	170	453.21	1808.81	1808.81	-0.39	0	51	8.4e-06	1	K.SGHEYEFYVVDHATR.A
156	170	603.944	1808.81	1808.81	-0.35	0	60	1e-06	1	K.SGHEYEFYVVDHATR.A
156	170	453.21	1808.81	1808.81	-0.32	0	47	2.2e-05	1	K.SGHEYEFYVVDHATR.A
156	170	453.21	1808.81	1808.81	-0.32	0	46	2.4e-05	1	K.SGHEYEFYVVDHATR.A
156	170	905.413	1808.81	1808.81	-0.31	0	60	1.1e-06	1	K.SGHEYEFYVVDHATR.A
156	170	905.413	1808.81	1808.81	-0.31	0	57	1.9e-06	1	K.SGHEYEFYVVDHATR.A
156	170	905.413	1808.81	1808.81	-0.31	0	77	1.9e-08	1	K.SGHEYEFYVVDHATR.A
156	170	453.21	1808.81	1808.81	-0.25	0	44	4.2e-05	1	K.SGHEYEFYVVDHATR.A
156	170	453.21	1808.81	1808.81	-0.25	0	39	0.00012	1	K.SGHEYEFYVVDHATR.A
156	170	603.944	1808.81	1808.81	-0.25	0	53	4.5e-06	1	K.SGHEYEFYVVDHATR.A
156	170	603.944	1808.81	1808.81	-0.25	0	78	1.8e-08	1	K.SGHEYEFYVVDHATR.A
156	170	905.413	1808.81	1808.81	-0.24	0	30	0.00096	1	K.SGHEYEFYVVDHATR.A
156	170	905.413	1808.81	1808.81	-0.24	0	64	4.1e-07	1	K.SGHEYEFYVVDHATR.A
156	170	453.21	1808.81	1808.81	-0.19	0	31	0.00079	1	K.SGHEYEFYVVDHATR.A
156	170	453.21	1808.81	1808.81	-0.19	0	36	0.00028	1	K.SGHEYEFYVVDHATR.A
156	170	453.21	1808.81	1808.81	-0.19	0	43	5.2e-05	1	K.SGHEYEFYVVDHATR.A
156	170	905.413	1808.81	1808.81	-0.17	0	80	1e-08	1	K.SGHEYEFYVVDHATR.A
156	170	603.944	1808.81	1808.81	-0.15	0	57	1.9e-06	1	K.SGHEYEFYVVDHATR.A
156	170	603.944	1808.81	1808.81	-0.15	0	77	1.8e-08	1	K.SGHEYEFYVVDHATR.A
156	170	603.944	1808.81	1808.81	-0.15	0	74	4.2e-08	1	K.SGHEYEFYVVDHATR.A
156	170	603.944	1808.81	1808.81	-0.15	0	74	4.3e-08	1	K.SGHEYEFYVVDHATR.A
156	170	603.944	1808.81	1808.81	-0.15	0	68	1.6e-07	1	K.SGHEYEFYVVDHATR.A
156	170	453.21	1808.81	1808.81	-0.12	0	39	0.00014	1	K.SGHEYEFYVVDHATR.A
156	170	905.413	1808.81	1808.81	-0.11	0	75	3.5e-08	1	K.SGHEYEFYVVDHATR.A
156	170	453.21	1808.81	1808.81	-0.054	0	37	0.00022	1	K.SGHEYEFYVVDHATR.A
156	170	453.21	1808.81	1808.81	-0.054	0	48	1.8e-05	1	K.SGHEYEFYVVDHATR.A
156	170	453.21	1808.81	1808.81	-0.054	0	49	1.2e-05	1	K.SGHEYEFYVVDHATR.A
156	170	603.944	1808.81	1808.81	-0.046	0	60	9.3e-07	1	K.SGHEYEFYVVDHATR.A
156	170	603.944	1808.81	1808.81	-0.046	0	72	6e-08	1	K.SGHEYEFYVVDHATR.A
156	170	603.944	1808.81	1808.81	-0.046	0	71	8.4e-08	1	K.SGHEYEFYVVDHATR.A
156	170	905.413	1808.81	1808.81	-0.039	0	33	0.00052	1	K.SGHEYEFYVVDHATR.A
156	170	905.413	1808.81	1808.81	-0.039	0	74	3.8e-08	1	K.SGHEYEFYVVDHATR.A
156	170	905.413	1808.81	1808.81	-0.039	0	80	1.1e-08	1	K.SGHEYEFYVVDHATR.A
156	170	453.21	1808.81	1808.81	0.015	0	35	0.00034	1	K.SGHEYEFYVVDHATR.A
156	170	453.21	1808.81	1808.81	0.015	0	36	0.00028	1	K.SGHEYEFYVVDHATR.A
156	170	453.21	1808.81	1808.81	0.015	0	45	3.2e-05	1	K.SGHEYEFYVVDHATR.A
156	170	905.413	1808.81	1808.81	0.028	0	75	3.4e-08	1	K.SGHEYEFYVVDHATR.A
156	170	905.413	1808.81	1808.81	0.028	0	72	7e-08	1	K.SGHEYEFYVVDHATR.A
156	170	905.413	1808.81	1808.81	0.028	0	74	4.3e-08	1	K.SGHEYEFYVVDHATR.A
156	170	603.945	1808.81	1808.81	0.055	0	65	2.9e-07	1	K.SGHEYEFYVVDHATR.A
156	170	603.945	1808.81	1808.81	0.055	0	69	1.4e-07	1	K.SGHEYEFYVVDHATR.A
156	170	603.945	1808.81	1808.81	0.055	0	65	2.9e-07	1	K.SGHEYEFYVVDHATR.A
156	170	603.945	1808.81	1808.81	0.055	0	77	2e-08	1	K.SGHEYEFYVVDHATR.A
156	170	603.945	1808.81	1808.81	0.055	0	78	1.8e-08	1	K.SGHEYEFYVVDHATR.A
156	170	603.945	1808.81	1808.81	0.055	0	71	8.1e-08	1	K.SGHEYEFYVVDHATR.A
156	170	603.945	1808.81	1808.81	0.055	0	70	9.2e-08	1	K.SGHEYEFYVVDHATR.A
156	170	453.21	1808.81	1808.81	0.081	0	28	0.0015	1	K.SGHEYEFYVVDHATR.A
156	170	453.21	1808.81	1808.81	0.081	0	44	4.2e-05	1	K.SGHEYEFYVVDHATR.A
156	170	453.21	1808.81	1808.81	0.15	0	51	7.8e-06	1	K.SGHEYEFYVVDHATR.A
156	170	453.21	1808.81	1808.81	0.15	0	38	0.00017	1	K.SGHEYEFYVVDHATR.A
156	170	453.21	1808.81	1808.81	0.15	0	49	1.2e-05	1	K.SGHEYEFYVVDHATR.A
156	170	453.21	1808.81	1808.81	0.15	0	43	5.1e-05	1	K.SGHEYEFYVVDHATR.A
156	170	453.21	1808.81	1808.81	0.15	0	51	8.7e-06	1	K.SGHEYEFYVVDHATR.A
156	170	603.945	1808.81	1808.81	0.16	0	62	6.8e-07	1	K.SGHEYEFYVVDHATR.A
156	170	603.945	1808.81	1808.81	0.16	0	55	3.4e-06	1	K.SGHEYEFYVVDHATR.A
156	170	603.945	1808.81	1808.81	0.16	0	52	5.9e-06	1	K.SGHEYEFYVVDHATR.A
156	170	603.945	1808.81	1808.81	0.16	0	65	3e-07	1	K.SGHEYEFYVVDHATR.A
156	170	603.945	1808.81	1808.81	0.16	0	74	4.1e-08	1	K.SGHEYEFYVVDHATR.A
156	170	603.945	1808.81	1808.81	0.16	0	74	4.3e-08	1	K.SGHEYEFYVVDHATR.A
156	170	905.413	1808.81	1808.81	0.16	0	22	0.0066	1	K.SGHEYEFYVVDHATR.A
156	170	905.413	1808.81	1808.81	0.16	0	43	4.7e-05	1	K.SGHEYEFYVVDHATR.A
156	170	905.413	1808.81	1808.81	0.16	0	56	2.4e-06	1	K.SGHEYEFYVVDHATR.A
156	170	905.413	1808.81	1808.81	0.16	0	74	3.9e-08	1	K.SGHEYEFYVVDHATR.A
156	170	905.413	1808.81	1808.81	0.16	0	74	4.3e-08	1	K.SGHEYEFYVVDHATR.A
156	170	905.413	1808.81	1808.81	0.16	0	70	1.1e-07	1	K.SGHEYEFYVVDHATR.A
156	170	453.21	1808.81	1808.81	0.22	0	27	0.0018	1	K.SGHEYEFYVVDHATR.A
156	170	453.21	1808.81	1808.81	0.22	0	48	1.7e-05	1	K.SGHEYEFYVVDHATR.A
156	170	453.21	1808.81	1808.81	0.22	0	28	0.0014	1	K.SGHEYEFYVVDHATR.A
156	170	905.413	1808.81	1808.81	0.23	0	19	0.011	1	K.SGHEYEFYVVDHATR.A
156	170	905.413	1808.81	1808.81	0.23	0	55	3.1e-06	1	K.SGHEYEFYVVDHATR.A
156	170	905.413	1808.81	1808.81	0.23	0	60	1.1e-06	1	K.SGHEYEFYVVDHATR.A
156	170	603.945	1808.81	1808.81	0.26	0	52	6.7e-06	1	K.SGHEYEFYVVDHATR.A
156	170	603.945	1808.81	1808.81	0.26	0	68	1.4e-07	1	K.SGHEYEFYVVDHATR.A
156	170	603.945	1808.81	1808.81	0.26	0	65	2.9e-07	1	K.SGHEYEFYVVDHATR.A
156	170	603.945	1808.81	1808.81	0.26	0	65	2.9e-07	1	K.SGHEYEFYVVDHATR.A
156	170	603.945	1808.81	1808.81	0.26	0	72	5.7e-08	1	K.SGHEYEFYVVDHATR.A
156	170	603.945	1808.81	1808.81	0.26	0	61	7.6e-07	1	K.SGHEYEFYVVDHATR.A
156	170	603.945	1808.81	1808.81	0.26	0	67	1.9e-07	1	K.SGHEYEFYVVDHATR.A
156	170	603.945	1808.81	1808.81	0.26	0	63	5.5e-07	1	K.SGHEYEFYVVDHATR.A
156	170	603.945	1808.81	1808.81	0.26	0	63	4.6e-07	1	K.SGHEYEFYVVDHATR.A
156	170	603.945	1808.81	1808.81	0.26	0	62	5.7e-07	1	K.SGHEYEFYVVDHATR.A
156	170	453.21	1808.81	1808.81	0.28	0	33	0.00054	1	K.SGHEYEFYVVDHATR.A
156	170	453.21	1808.81	1808.81	0.28	0	26	0.0025	1	K.SGHEYEFYVVDHATR.A
156	170	453.21	1808.81	1808.81	0.28	0	37	0.00021	1	K.SGHEYEFYVVDHATR.A
156	170	453.21	1808.81	1808.81	0.28	0	48	1.7e-05	1	K.SGHEYEFYVVDHATR.A
156	170	453.21	1808.81	1808.81	0.28	0	46	2.7e-05	1	K.SGHEYEFYVVDHATR.A
156	170	905.413	1808.81	1808.81	0.3	0	76	2.5e-08	1	K.SGHEYEFYVVDHATR.A
156	170	453.21	1808.81	1808.81	0.35	0	28	0.0015	1	K.SGHEYEFYVVDHATR.A
156	170	453.21	1808.81	1808.81	0.35	0	41	7.5e-05	1	K.SGHEYEFYVVDHATR.A
156	170	453.21	1808.81	1808.81	0.35	0	53	4.9e-06	1	K.SGHEYEFYVVDHATR.A
156	170	453.21	1808.81	1808.81	0.35	0	45	3e-05	1	K.SGHEYEFYVVDHATR.A
156	170	603.945	1808.81	1808.81	0.36	0	53	4.5e-06	1	K.SGHEYEFYVVDHATR.A
156	170	603.945	1808.81	1808.81	0.36	0	61	8.9e-07	1	K.SGHEYEFYVVDHATR.A
156	170	603.945	1808.81	1808.81	0.36	0	63	5.5e-07	1	K.SGHEYEFYVVDHATR.A
156	170	603.945	1808.81	1808.81	0.36	0	73	4.5e-08	1	K.SGHEYEFYVVDHATR.A
156	170	603.945	1808.81	1808.81	0.36	0	64	3.6e-07	1	K.SGHEYEFYVVDHATR.A
156	170	603.945	1808.81	1808.81	0.36	0	74	4.4e-08	1	K.SGHEYEFYVVDHATR.A
156	170	905.413	1808.81	1808.81	0.37	0	32	0.00061	1	K.SGHEYEFYVVDHATR.A
156	170	905.413	1808.81	1808.81	0.37	0	54	4.3e-06	1	K.SGHEYEFYVVDHATR.A
156	170	905.414	1808.81	1808.81	0.43	0	52	6.7e-06	1	K.SGHEYEFYVVDHATR.A
156	170	905.414	1808.81	1808.81	0.43	0	60	1e-06	1	K.SGHEYEFYVVDHATR.A
156	170	603.945	1808.81	1808.81	0.46	0	53	5e-06	1	K.SGHEYEFYVVDHATR.A
156	170	603.945	1808.81	1808.81	0.46	0	61	7.3e-07	1	K.SGHEYEFYVVDHATR.A
156	170	603.945	1808.81	1808.81	0.46	0	65	3e-07	1	K.SGHEYEFYVVDHATR.A
156	170	603.945	1808.81	1808.81	0.46	0	74	4.1e-08	1	K.SGHEYEFYVVDHATR.A
156	170	905.414	1808.81	1808.81	0.5	0	29	0.0012	1	K.SGHEYEFYVVDHATR.A
156	170	905.414	1808.81	1808.81	0.5	0	30	0.0011	1	K.SGHEYEFYVVDHATR.A
156	170	905.414	1808.81	1808.81	0.5	0	74	4.2e-08	1	K.SGHEYEFYVVDHATR.A
156	170	453.211	1808.81	1808.81	0.55	0	39	0.00014	1	K.SGHEYEFYVVDHATR.A
156	170	453.211	1808.81	1808.81	0.55	0	35	0.0003	1	K.SGHEYEFYVVDHATR.A
156	170	453.211	1808.81	1808.81	0.55	0	40	0.00011	1	K.SGHEYEFYVVDHATR.A
156	170	603.945	1808.81	1808.81	0.56	0	63	5.1e-07	1	K.SGHEYEFYVVDHATR.A
156	170	603.945	1808.81	1808.81	0.56	0	57	2.1e-06	1	K.SGHEYEFYVVDHATR.A
156	170	603.945	1808.81	1808.81	0.56	0	65	3.1e-07	1	K.SGHEYEFYVVDHATR.A
156	170	603.945	1808.81	1808.81	0.56	0	63	5.5e-07	1	K.SGHEYEFYVVDHATR.A
156	170	603.945	1808.81	1808.81	0.56	0	81	8.2e-09	1	K.SGHEYEFYVVDHATR.A
156	170	453.211	1808.81	1808.81	0.62	0	44	4.2e-05	1	K.SGHEYEFYVVDHATR.A
156	170	453.211	1808.81	1808.81	0.62	0	37	0.00019	1	K.SGHEYEFYVVDHATR.A
156	170	905.414	1808.81	1808.81	0.64	0	62	6.6e-07	1	K.SGHEYEFYVVDHATR.A
156	170	603.945	1808.81	1808.81	0.66	0	69	1.4e-07	1	K.SGHEYEFYVVDHATR.A
156	170	603.945	1808.81	1808.81	0.66	0	70	8.9e-08	1	K.SGHEYEFYVVDHATR.A
156	170	453.211	1808.81	1808.81	0.69	0	30	0.001	1	K.SGHEYEFYVVDHATR.A
156	170	453.211	1808.81	1808.81	0.69	0	35	0.00031	1	K.SGHEYEFYVVDHATR.A
156	170	905.414	1808.81	1808.81	0.7	0	80	1.1e-08	1	K.SGHEYEFYVVDHATR.A
156	170	453.211	1808.81	1808.81	0.76	0	46	2.3e-05	1	K.SGHEYEFYVVDHATR.A
156	170	603.945	1808.81	1808.81	0.76	0	48	1.7e-05	1	K.SGHEYEFYVVDHATR.A
156	170	603.945	1808.81	1808.81	0.76	0	55	3.5e-06	1	K.SGHEYEFYVVDHATR.A
156	170	603.945	1808.81	1808.81	0.76	0	71	8.4e-08	1	K.SGHEYEFYVVDHATR.A
156	170	905.414	1808.81	1808.81	0.77	0	25	0.0034	1	K.SGHEYEFYVVDHATR.A
156	170	905.414	1808.81	1808.81	0.77	0	51	8.5e-06	1	K.SGHEYEFYVVDHATR.A
156	170	905.414	1808.81	1808.81	0.77	0	62	5.7e-07	1	K.SGHEYEFYVVDHATR.A
156	170	905.414	1808.81	1808.81	0.77	0	68	1.5e-07	1	K.SGHEYEFYVVDHATR.A
156	170	453.211	1808.81	1808.81	0.82	0	25	0.0032	1	K.SGHEYEFYVVDHATR.A
156	170	453.211	1808.81	1808.81	0.82	0	35	0.00035	1	K.SGHEYEFYVVDHATR.A
156	170	453.211	1808.81	1808.81	0.82	0	41	7.6e-05	1	K.SGHEYEFYVVDHATR.A
156	170	905.414	1808.81	1808.81	0.84	0	65	3.1e-07	1	K.SGHEYEFYVVDHATR.A
156	170	603.945	1808.81	1808.81	0.86	0	85	3.2e-09	1	K.SGHEYEFYVVDHATR.A
156	170	905.414	1808.81	1808.81	0.91	0	20	0.01	1	K.SGHEYEFYVVDHATR.A
156	170	453.211	1808.81	1808.81	0.96	0	37	0.00022	1	K.SGHEYEFYVVDHATR.A
156	170	603.945	1808.81	1808.81	0.97	0	58	1.6e-06	1	K.SGHEYEFYVVDHATR.A
156	170	603.945	1808.81	1808.81	0.97	0	66	2.3e-07	1	K.SGHEYEFYVVDHATR.A
156	170	905.414	1808.81	1808.81	1.04	0	62	5.6e-07	1	K.SGHEYEFYVVDHATR.A
156	170	603.945	1808.81	1808.81	1.07	0	72	6.1e-08	1	K.SGHEYEFYVVDHATR.A
156	170	905.414	1808.81	1808.81	1.11	0	69	1.1e-07	1	K.SGHEYEFYVVDHATR.A
156	170	603.945	1808.81	1808.81	1.17	0	57	1.8e-06	1	K.SGHEYEFYVVDHATR.A
156	170	603.945	1808.81	1808.81	1.17	0	50	1.1e-05	1	K.SGHEYEFYVVDHATR.A
156	170	905.414	1808.81	1808.81	1.18	0	39	0.00014	1	K.SGHEYEFYVVDHATR.A
156	170	603.945	1808.81	1808.81	1.37	0	46	2.3e-05	1	K.SGHEYEFYVVDHATR.A
156	170	905.415	1808.81	1808.81	1.51	0	44	4.3e-05	1	K.SGHEYEFYVVDHATR.A
156	170	905.415	1808.82	1808.81	1.78	0	71	7.4e-08	1	K.SGHEYEFYVVDHATR.A
156	170	905.415	1808.82	1808.81	1.85	0	51	8.7e-06	1	K.SGHEYEFYVVDHATR.A
156	170	905.415	1808.82	1808.81	2.39	0	72	5.8e-08	1	K.SGHEYEFYVVDHATR.A
171	184	497.277	1488.81	1488.81	-0.73	0	40	9.1e-05	1	R.APLFGGQPIFVTSR.T
171	184	745.411	1488.81	1488.81	-0.56	0	84	4.3e-09	1	R.APLFGGQPIFVTSR.T
171	184	497.277	1488.81	1488.81	-0.49	0	23	0.0053	1	R.APLFGGQPIFVTSR.T
171	184	745.411	1488.81	1488.81	-0.48	0	70	9.9e-08	1	R.APLFGGQPIFVTSR.T
171	184	745.411	1488.81	1488.81	-0.4	0	90	9e-10	1	R.APLFGGQPIFVTSR.T
171	184	497.277	1488.81	1488.81	-0.36	0	15	0.031	1	R.APLFGGQPIFVTSR.T
171	184	745.412	1488.81	1488.81	-0.31	0	77	2.1e-08	1	R.APLFGGQPIFVTSR.T
171	184	745.412	1488.81	1488.81	-0.31	0	85	3.4e-09	1	R.APLFGGQPIFVTSR.T
171	184	497.277	1488.81	1488.81	-0.3	0	36	0.00026	1	R.APLFGGQPIFVTSR.T
171	184	497.277	1488.81	1488.81	-0.3	0	54	4.4e-06	1	R.APLFGGQPIFVTSR.T
171	184	497.277	1488.81	1488.81	-0.24	0	62	6.5e-07	1	R.APLFGGQPIFVTSR.T
171	184	745.412	1488.81	1488.81	-0.23	0	84	3.6e-09	1	R.APLFGGQPIFVTSR.T
171	184	745.412	1488.81	1488.81	-0.23	0	78	1.5e-08	1	R.APLFGGQPIFVTSR.T
171	184	745.412	1488.81	1488.81	-0.15	0	67	2e-07	1	R.APLFGGQPIFVTSR.T
171	184	745.412	1488.81	1488.81	-0.15	0	77	2.2e-08	1	R.APLFGGQPIFVTSR.T
171	184	745.412	1488.81	1488.81	-0.15	0	85	3.3e-09	1	R.APLFGGQPIFVTSR.T
171	184	745.412	1488.81	1488.81	-0.15	0	65	3e-07	1	R.APLFGGQPIFVTSR.T
171	184	745.412	1488.81	1488.81	-0.069	0	86	2.7e-09	1	R.APLFGGQPIFVTSR.T
171	184	745.412	1488.81	1488.81	-0.069	0	83	5e-09	1	R.APLFGGQPIFVTSR.T
171	184	497.277	1488.81	1488.81	0.006	0	18	0.018	1	R.APLFGGQPIFVTSR.T
171	184	497.277	1488.81	1488.81	0.006	0	21	0.0072	1	R.APLFGGQPIFVTSR.T
171	184	497.277	1488.81	1488.81	0.006	0	59	1.3e-06	1	R.APLFGGQPIFVTSR.T
171	184	497.277	1488.81	1488.81	0.006	0	59	1.1e-06	1	R.APLFGGQPIFVTSR.T
171	184	745.412	1488.81	1488.81	0.013	0	74	3.7e-08	1	R.APLFGGQPIFVTSR.T
171	184	745.412	1488.81	1488.81	0.013	0	68	1.8e-07	1	R.APLFGGQPIFVTSR.T
171	184	497.277	1488.81	1488.81	0.066	0	17	0.021	1	R.APLFGGQPIFVTSR.T
171	184	497.277	1488.81	1488.81	0.066	0	20	0.01	1	R.APLFGGQPIFVTSR.T
171	184	745.412	1488.81	1488.81	0.095	0	69	1.2e-07	1	R.APLFGGQPIFVTSR.T
171	184	745.412	1488.81	1488.81	0.18	0	68	1.5e-07	1	R.APLFGGQPIFVTSR.T
171	184	745.412	1488.81	1488.81	0.18	0	91	8.2e-10	1	R.APLFGGQPIFVTSR.T
171	184	497.277	1488.81	1488.81	0.19	0	47	1.8e-05	1	R.APLFGGQPIFVTSR.T
171	184	497.277	1488.81	1488.81	0.25	0	23	0.0046	1	R.APLFGGQPIFVTSR.T
171	184	497.277	1488.81	1488.81	0.25	0	44	4.4e-05	1	R.APLFGGQPIFVTSR.T
171	184	745.412	1488.81	1488.81	0.26	0	71	7.1e-08	1	R.APLFGGQPIFVTSR.T
171	184	745.412	1488.81	1488.81	0.34	0	54	4.2e-06	1	R.APLFGGQPIFVTSR.T
171	184	745.412	1488.81	1488.81	0.42	0	72	6.5e-08	1	R.APLFGGQPIFVTSR.T
171	184	745.412	1488.81	1488.81	0.42	0	71	8.8e-08	1	R.APLFGGQPIFVTSR.T
171	184	745.412	1488.81	1488.81	0.42	0	89	1.4e-09	1	R.APLFGGQPIFVTSR.T
171	184	745.412	1488.81	1488.81	0.42	0	78	1.7e-08	1	R.APLFGGQPIFVTSR.T
171	184	497.277	1488.81	1488.81	0.44	0	23	0.0048	1	R.APLFGGQPIFVTSR.T
171	184	497.277	1488.81	1488.81	0.5	0	14	0.044	1	R.APLFGGQPIFVTSR.T
171	184	745.412	1488.81	1488.81	0.51	0	86	2.4e-09	1	R.APLFGGQPIFVTSR.T
171	184	497.277	1488.81	1488.81	0.56	0	50	9.7e-06	1	R.APLFGGQPIFVTSR.T
171	184	745.412	1488.81	1488.81	0.59	0	86	2.4e-09	1	R.APLFGGQPIFVTSR.T
171	184	745.412	1488.81	1488.81	0.75	0	87	2.1e-09	1	R.APLFGGQPIFVTSR.T
171	184	497.277	1488.81	1488.81	1.05	0	17	0.022	1	R.APLFGGQPIFVTSR.T
171	184	745.413	1488.81	1488.81	1.57	0	20	0.011	1	R.APLFGGQPIFVTSR.T
171	196	950.847	2849.52	2849.52	0.36	1	19	0.013	1	R.APLFGGQPIFVTSRTHQTPAIDDLIR.V
171	196	713.387	2849.52	2849.52	0.49	1	29	0.0012	1	R.APLFGGQPIFVTSRTHQTPAIDDLIR.V
185	196	460.58	1378.72	1378.72	-2.5	0	54	4.1e-06	1	R.THQTPAIDDLIR.V
185	196	690.366	1378.72	1378.72	-1.53	0	29	0.0014	1	R.THQTPAIDDLIR.V
185	196	690.367	1378.72	1378.72	-1	0	60	1e-06	1	R.THQTPAIDDLIR.V
185	196	690.367	1378.72	1378.72	-0.83	0	43	5.4e-05	1	R.THQTPAIDDLIR.V
185	196	690.367	1378.72	1378.72	-0.65	0	53	5.1e-06	1	R.THQTPAIDDLIR.V
185	196	690.367	1378.72	1378.72	-0.56	0	76	2.6e-08	1	R.THQTPAIDDLIR.V
185	196	690.367	1378.72	1378.72	-0.56	0	70	1.1e-07	1	R.THQTPAIDDLIR.V
185	196	690.367	1378.72	1378.72	-0.56	0	56	2.6e-06	1	R.THQTPAIDDLIR.V
185	196	690.367	1378.72	1378.72	-0.56	0	41	8.6e-05	1	R.THQTPAIDDLIR.V
185	196	690.367	1378.72	1378.72	-0.47	0	54	4.1e-06	1	R.THQTPAIDDLIR.V
185	196	690.367	1378.72	1378.72	-0.47	0	60	1e-06	1	R.THQTPAIDDLIR.V
185	196	690.367	1378.72	1378.72	-0.38	0	59	1.3e-06	1	R.THQTPAIDDLIR.V
185	196	690.367	1378.72	1378.72	-0.38	0	62	6.3e-07	1	R.THQTPAIDDLIR.V
185	196	690.367	1378.72	1378.72	-0.38	0	57	2.4e-06	1	R.THQTPAIDDLIR.V
185	196	690.367	1378.72	1378.72	-0.38	0	60	1e-06	1	R.THQTPAIDDLIR.V
185	196	460.581	1378.72	1378.72	-0.37	0	63	5.7e-07	1	R.THQTPAIDDLIR.V
185	196	460.581	1378.72	1378.72	-0.31	0	61	8.8e-07	1	R.THQTPAIDDLIR.V
185	196	690.367	1378.72	1378.72	-0.29	0	31	0.00089	1	R.THQTPAIDDLIR.V
185	196	690.367	1378.72	1378.72	-0.29	0	55	3.9e-06	1	R.THQTPAIDDLIR.V
185	196	690.367	1378.72	1378.72	-0.29	0	60	1e-06	1	R.THQTPAIDDLIR.V
185	196	460.581	1378.72	1378.72	-0.24	0	57	2.4e-06	1	R.THQTPAIDDLIR.V
185	196	460.581	1378.72	1378.72	-0.24	0	65	3.3e-07	1	R.THQTPAIDDLIR.V
185	196	460.581	1378.72	1378.72	-0.24	0	57	2.1e-06	1	R.THQTPAIDDLIR.V
185	196	690.367	1378.72	1378.72	-0.21	0	62	6.5e-07	1	R.THQTPAIDDLIR.V
185	196	690.367	1378.72	1378.72	-0.21	0	71	9.4e-08	1	R.THQTPAIDDLIR.V
185	196	460.581	1378.72	1378.72	-0.17	0	55	3.6e-06	1	R.THQTPAIDDLIR.V
185	196	460.581	1378.72	1378.72	-0.17	0	61	9e-07	1	R.THQTPAIDDLIR.V
185	196	460.581	1378.72	1378.72	-0.17	0	64	4.5e-07	1	R.THQTPAIDDLIR.V
185	196	690.367	1378.72	1378.72	-0.12	0	39	0.00014	1	R.THQTPAIDDLIR.V
185	196	690.367	1378.72	1378.72	-0.12	0	55	3.5e-06	1	R.THQTPAIDDLIR.V
185	196	690.367	1378.72	1378.72	-0.12	0	42	7.3e-05	1	R.THQTPAIDDLIR.V
185	196	690.367	1378.72	1378.72	-0.12	0	56	3e-06	1	R.THQTPAIDDLIR.V
185	196	690.367	1378.72	1378.72	-0.12	0	68	1.8e-07	1	R.THQTPAIDDLIR.V
185	196	460.581	1378.72	1378.72	-0.038	0	65	3.2e-07	1	R.THQTPAIDDLIR.V
185	196	460.581	1378.72	1378.72	-0.038	0	69	1.5e-07	1	R.THQTPAIDDLIR.V
185	196	460.581	1378.72	1378.72	-0.038	0	65	3.3e-07	1	R.THQTPAIDDLIR.V
185	196	690.367	1378.72	1378.72	-0.029	0	29	0.0015	1	R.THQTPAIDDLIR.V
185	196	690.367	1378.72	1378.72	-0.029	0	58	1.7e-06	1	R.THQTPAIDDLIR.V
185	196	690.367	1378.72	1378.72	-0.029	0	57	2.4e-06	1	R.THQTPAIDDLIR.V
185	196	690.368	1378.72	1378.72	0.059	0	61	9.6e-07	1	R.THQTPAIDDLIR.V
185	196	690.368	1378.72	1378.72	0.059	0	71	9e-08	1	R.THQTPAIDDLIR.V
185	196	690.368	1378.72	1378.72	0.059	0	58	1.6e-06	1	R.THQTPAIDDLIR.V
185	196	690.368	1378.72	1378.72	0.059	0	62	6.6e-07	1	R.THQTPAIDDLIR.V
185	196	460.581	1378.72	1378.72	0.095	0	61	8.3e-07	1	R.THQTPAIDDLIR.V
185	196	460.581	1378.72	1378.72	0.095	0	51	9.8e-06	1	R.THQTPAIDDLIR.V
185	196	690.368	1378.72	1378.72	0.15	0	29	0.0015	1	R.THQTPAIDDLIR.V
185	196	690.368	1378.72	1378.72	0.15	0	41	9.1e-05	1	R.THQTPAIDDLIR.V
185	196	690.368	1378.72	1378.72	0.15	0	42	7.1e-05	1	R.THQTPAIDDLIR.V
185	196	690.368	1378.72	1378.72	0.15	0	54	4.3e-06	1	R.THQTPAIDDLIR.V
185	196	690.368	1378.72	1378.72	0.15	0	49	1.4e-05	1	R.THQTPAIDDLIR.V
185	196	690.368	1378.72	1378.72	0.15	0	62	6.6e-07	1	R.THQTPAIDDLIR.V
185	196	690.368	1378.72	1378.72	0.15	0	52	6.2e-06	1	R.THQTPAIDDLIR.V
185	196	690.368	1378.72	1378.72	0.15	0	68	1.7e-07	1	R.THQTPAIDDLIR.V
185	196	690.368	1378.72	1378.72	0.24	0	45	3.3e-05	1	R.THQTPAIDDLIR.V
185	196	690.368	1378.72	1378.72	0.24	0	26	0.0029	1	R.THQTPAIDDLIR.V
185	196	690.368	1378.72	1378.72	0.24	0	50	1.1e-05	1	R.THQTPAIDDLIR.V
185	196	690.368	1378.72	1378.72	0.24	0	46	2.9e-05	1	R.THQTPAIDDLIR.V
185	196	690.368	1378.72	1378.72	0.24	0	55	3.3e-06	1	R.THQTPAIDDLIR.V
185	196	690.368	1378.72	1378.72	0.24	0	60	1e-06	1	R.THQTPAIDDLIR.V
185	196	690.368	1378.72	1378.72	0.24	0	59	1.4e-06	1	R.THQTPAIDDLIR.V
185	196	690.368	1378.72	1378.72	0.32	0	45	3.9e-05	1	R.THQTPAIDDLIR.V
185	196	690.368	1378.72	1378.72	0.32	0	45	3.7e-05	1	R.THQTPAIDDLIR.V
185	196	690.368	1378.72	1378.72	0.32	0	41	8.4e-05	1	R.THQTPAIDDLIR.V
185	196	690.368	1378.72	1378.72	0.32	0	49	1.2e-05	1	R.THQTPAIDDLIR.V
185	196	690.368	1378.72	1378.72	0.32	0	62	6.5e-07	1	R.THQTPAIDDLIR.V
185	196	460.581	1378.72	1378.72	0.36	0	65	3.2e-07	1	R.THQTPAIDDLIR.V
185	196	690.368	1378.72	1378.72	0.41	0	30	0.0011	1	R.THQTPAIDDLIR.V
185	196	690.368	1378.72	1378.72	0.41	0	68	1.7e-07	1	R.THQTPAIDDLIR.V
185	196	460.581	1378.72	1378.72	0.43	0	54	4.4e-06	1	R.THQTPAIDDLIR.V
185	196	690.368	1378.72	1378.72	0.5	0	71	9.2e-08	1	R.THQTPAIDDLIR.V
185	196	460.581	1378.72	1378.72	0.56	0	59	1.5e-06	1	R.THQTPAIDDLIR.V
185	196	690.368	1378.72	1378.72	0.68	0	59	1.3e-06	1	R.THQTPAIDDLIR.V
185	196	690.368	1378.72	1378.72	0.68	0	59	1.4e-06	1	R.THQTPAIDDLIR.V
197	232	1302.99	3905.94	3905.94	-0.69	0	41	8.2e-05	1	R.VLEAQGIDIITWNVEHGPGQIEINYSALDDIAAADR.A
197	232	1302.99	3905.94	3905.94	-0.41	0	35	0.00031	1	R.VLEAQGIDIITWNVEHGPGQIEINYSALDDIAAADR.A
197	232	977.493	3905.94	3905.94	-0.24	0	69	1.4e-07	1	R.VLEAQGIDIITWNVEHGPGQIEINYSALDDIAAADR.A
197	232	977.493	3905.94	3905.94	0.19	0	45	3.4e-05	1	R.VLEAQGIDIITWNVEHGPGQIEINYSALDDIAAADR.A
197	232	977.493	3905.94	3905.94	0.26	0	76	2.6e-08	1	R.VLEAQGIDIITWNVEHGPGQIEINYSALDDIAAADR.A
197	232	1302.99	3905.94	3905.94	0.34	0	26	0.0024	1	R.VLEAQGIDIITWNVEHGPGQIEINYSALDDIAAADR.A
197	232	977.494	3905.95	3905.94	0.38	0	57	2.1e-06	1	R.VLEAQGIDIITWNVEHGPGQIEINYSALDDIAAADR.A
197	232	977.494	3905.95	3905.94	0.38	0	70	1e-07	1	R.VLEAQGIDIITWNVEHGPGQIEINYSALDDIAAADR.A
197	232	1302.99	3905.95	3905.94	0.62	0	37	0.00019	1	R.VLEAQGIDIITWNVEHGPGQIEINYSALDDIAAADR.A
197	232	977.494	3905.95	3905.94	0.63	0	76	2.4e-08	1	R.VLEAQGIDIITWNVEHGPGQIEINYSALDDIAAADR.A
197	232	1302.99	3905.95	3905.94	0.71	0	47	1.9e-05	1	R.VLEAQGIDIITWNVEHGPGQIEINYSALDDIAAADR.A
233	241	498.798	995.581	995.58	0.31	1	36	0.00023	1	R.AFVFKGTVK.E
233	246	400.983	1599.9	1599.9	-0.17	2	28	0.0014	1	R.AFVFKGTVKEYLAK.H
233	246	800.958	1599.9	1599.9	-0.0069	2	47	1.8e-05	1	R.AFVFKGTVKEYLAK.H
238	246	504.79	1007.57	1007.57	-0.027	1	33	0.00056	1	K.GTVKEYLAK.H
238	246	504.79	1007.57	1007.57	0.52	1	44	4.1e-05	1	K.GTVKEYLAK.H
238	259	838.126	2511.36	2511.36	0.14	2	16	0.026	1	K.GTVKEYLAKHGLLATFMTKPYK.G
										+ Oxidation (M)
238	259	628.847	2511.36	2511.36	0.87	2	37	0.00018	1	K.GTVKEYLAKHGLLATFMTKPYK.G
										+ Oxidation (M)
247	259	753.909	1505.8	1505.81	-1.26	0	15	0.03	1	K.HGLLATFMTKPYK.G
247	259	502.942	1505.81	1505.81	-0.62	0	50	9e-06	1	K.HGLLATFMTKPYK.G
247	259	753.91	1505.81	1505.81	-0.45	0	90	1.1e-09	1	K.HGLLATFMTKPYK.G
247	259	753.91	1505.81	1505.81	-0.29	0	75	3.2e-08	1	K.HGLLATFMTKPYK.G
247	259	753.91	1505.81	1505.81	-0.21	0	82	6.4e-09	1	K.HGLLATFMTKPYK.G
247	259	502.943	1505.81	1505.81	-0.2	0	61	7.2e-07	1	K.HGLLATFMTKPYK.G
247	259	753.91	1505.81	1505.81	-0.13	0	62	6e-07	1	K.HGLLATFMTKPYK.G
247	259	753.91	1505.81	1505.81	0.033	0	71	8.8e-08	1	K.HGLLATFMTKPYK.G
247	259	753.91	1505.81	1505.81	0.033	0	90	1e-09	1	K.HGLLATFMTKPYK.G
247	259	502.943	1505.81	1505.81	0.046	0	61	7.3e-07	1	K.HGLLATFMTKPYK.G
247	259	753.911	1505.81	1505.81	0.11	0	41	8.9e-05	1	K.HGLLATFMTKPYK.G
247	259	502.943	1505.81	1505.81	0.17	0	51	8.6e-06	1	K.HGLLATFMTKPYK.G
247	259	502.943	1505.81	1505.81	0.17	0	60	1e-06	1	K.HGLLATFMTKPYK.G
247	259	502.943	1505.81	1505.81	0.29	0	60	1e-06	1	K.HGLLATFMTKPYK.G
247	259	377.459	1505.81	1505.81	0.34	0	36	0.00025	1	K.HGLLATFMTKPYK.G
247	259	502.943	1505.81	1505.81	0.35	0	61	7.2e-07	1	K.HGLLATFMTKPYK.G
247	259	753.911	1505.81	1505.81	0.44	0	28	0.0015	1	K.HGLLATFMTKPYK.G
247	259	502.943	1505.81	1505.81	0.47	0	46	2.5e-05	1	K.HGLLATFMTKPYK.G
247	259	753.911	1505.81	1505.81	0.52	0	88	1.7e-09	1	K.HGLLATFMTKPYK.G
247	259	502.943	1505.81	1505.81	0.65	0	65	3e-07	1	K.HGLLATFMTKPYK.G
247	259	753.911	1505.81	1505.81	0.93	0	36	0.00022	1	K.HGLLATFMTKPYK.G
247	259	761.907	1521.8	1521.8	-1.2	0	14	0.042	1	K.HGLLATFMTKPYK.G
										+ Oxidation (M)
247	259	761.907	1521.8	1521.8	-1.12	0	38	0.00015	1	K.HGLLATFMTKPYK.G
										+ Oxidation (M)
247	259	508.274	1521.8	1521.8	-0.99	0	75	3e-08	1	K.HGLLATFMTKPYK.G
										+ Oxidation (M)
247	259	761.907	1521.8	1521.8	-0.96	0	22	0.0057	1	K.HGLLATFMTKPYK.G
										+ Oxidation (M)
247	259	761.907	1521.8	1521.8	-0.8	0	58	1.5e-06	1	K.HGLLATFMTKPYK.G
										+ Oxidation (M)
247	259	761.907	1521.8	1521.8	-0.72	0	30	0.0011	1	K.HGLLATFMTKPYK.G
										+ Oxidation (M)
247	259	761.908	1521.8	1521.8	-0.56	0	61	8.3e-07	1	K.HGLLATFMTKPYK.G
										+ Oxidation (M)
247	259	761.908	1521.8	1521.8	-0.56	0	69	1.3e-07	1	K.HGLLATFMTKPYK.G
										+ Oxidation (M)
247	259	508.274	1521.8	1521.8	-0.51	0	69	1.3e-07	1	K.HGLLATFMTKPYK.G
										+ Oxidation (M)
247	259	761.908	1521.8	1521.8	-0.48	0	60	1.1e-06	1	K.HGLLATFMTKPYK.G
										+ Oxidation (M)
247	259	761.908	1521.8	1521.8	-0.48	0	32	0.00062	1	K.HGLLATFMTKPYK.G
										+ Oxidation (M)
247	259	761.908	1521.8	1521.8	-0.4	0	68	1.6e-07	1	K.HGLLATFMTKPYK.G
										+ Oxidation (M)
247	259	761.908	1521.8	1521.8	-0.32	0	27	0.0019	1	K.HGLLATFMTKPYK.G
										+ Oxidation (M)
247	259	761.908	1521.8	1521.8	-0.32	0	71	8.7e-08	1	K.HGLLATFMTKPYK.G
										+ Oxidation (M)
247	259	761.908	1521.8	1521.8	-0.24	0	75	3.5e-08	1	K.HGLLATFMTKPYK.G
										+ Oxidation (M)
247	259	508.274	1521.8	1521.8	-0.21	0	29	0.0013	1	K.HGLLATFMTKPYK.G
										+ Oxidation (M)
247	259	508.274	1521.8	1521.8	-0.21	0	64	4e-07	1	K.HGLLATFMTKPYK.G
										+ Oxidation (M)
247	259	508.274	1521.8	1521.8	-0.21	0	55	3.1e-06	1	K.HGLLATFMTKPYK.G
										+ Oxidation (M)
247	259	508.274	1521.8	1521.8	-0.14	0	61	7.7e-07	1	K.HGLLATFMTKPYK.G
										+ Oxidation (M)
247	259	508.274	1521.8	1521.8	-0.14	0	62	6.2e-07	1	K.HGLLATFMTKPYK.G
										+ Oxidation (M)
247	259	508.274	1521.8	1521.8	-0.085	0	64	4e-07	1	K.HGLLATFMTKPYK.G
										+ Oxidation (M)
247	259	508.274	1521.8	1521.8	-0.085	0	63	5.3e-07	1	K.HGLLATFMTKPYK.G
										+ Oxidation (M)
247	259	508.274	1521.8	1521.8	-0.085	0	66	2.3e-07	1	K.HGLLATFMTKPYK.G
										+ Oxidation (M)
247	259	508.274	1521.8	1521.8	-0.085	0	60	9e-07	1	K.HGLLATFMTKPYK.G
										+ Oxidation (M)
247	259	761.908	1521.8	1521.8	-0.077	0	32	0.00057	1	K.HGLLATFMTKPYK.G
										+ Oxidation (M)
247	259	508.274	1521.8	1521.8	-0.024	0	42	6e-05	1	K.HGLLATFMTKPYK.G
										+ Oxidation (M)
247	259	508.274	1521.8	1521.8	-0.024	0	59	1.3e-06	1	K.HGLLATFMTKPYK.G
										+ Oxidation (M)
247	259	508.274	1521.8	1521.8	-0.024	0	65	3.3e-07	1	K.HGLLATFMTKPYK.G
										+ Oxidation (M)
247	259	508.274	1521.8	1521.8	0.035	0	42	6.4e-05	1	K.HGLLATFMTKPYK.G
										+ Oxidation (M)
247	259	761.908	1521.8	1521.8	0.083	0	14	0.043	1	K.HGLLATFMTKPYK.G
										+ Oxidation (M)
247	259	761.908	1521.8	1521.8	0.083	0	58	1.8e-06	1	K.HGLLATFMTKPYK.G
										+ Oxidation (M)
247	259	761.908	1521.8	1521.8	0.083	0	81	8.5e-09	1	K.HGLLATFMTKPYK.G
										+ Oxidation (M)
247	259	761.908	1521.8	1521.8	0.083	0	58	1.7e-06	1	K.HGLLATFMTKPYK.G
										+ Oxidation (M)
247	259	508.274	1521.8	1521.8	0.096	0	66	2.4e-07	1	K.HGLLATFMTKPYK.G
										+ Oxidation (M)
247	259	508.274	1521.8	1521.8	0.096	0	60	1.1e-06	1	K.HGLLATFMTKPYK.G
										+ Oxidation (M)
247	259	381.458	1521.8	1521.8	0.15	0	39	0.00012	1	K.HGLLATFMTKPYK.G
										+ Oxidation (M)
247	259	508.274	1521.8	1521.8	0.16	0	59	1.4e-06	1	K.HGLLATFMTKPYK.G
										+ Oxidation (M)
247	259	508.274	1521.8	1521.8	0.16	0	50	1.1e-05	1	K.HGLLATFMTKPYK.G
										+ Oxidation (M)
247	259	508.274	1521.8	1521.8	0.16	0	63	4.6e-07	1	K.HGLLATFMTKPYK.G
										+ Oxidation (M)
247	259	508.274	1521.8	1521.8	0.16	0	73	5.2e-08	1	K.HGLLATFMTKPYK.G
										+ Oxidation (M)
247	259	761.908	1521.8	1521.8	0.16	0	43	4.9e-05	1	K.HGLLATFMTKPYK.G
										+ Oxidation (M)
247	259	508.274	1521.8	1521.8	0.22	0	53	4.9e-06	1	K.HGLLATFMTKPYK.G
										+ Oxidation (M)
247	259	508.274	1521.8	1521.8	0.22	0	60	1.1e-06	1	K.HGLLATFMTKPYK.G
										+ Oxidation (M)
247	259	508.274	1521.8	1521.8	0.28	0	30	0.0011	1	K.HGLLATFMTKPYK.G
										+ Oxidation (M)
247	259	508.274	1521.8	1521.8	0.28	0	56	2.4e-06	1	K.HGLLATFMTKPYK.G
										+ Oxidation (M)
247	259	508.274	1521.8	1521.8	0.28	0	62	6.3e-07	1	K.HGLLATFMTKPYK.G
										+ Oxidation (M)
247	259	508.274	1521.8	1521.8	0.28	0	51	7.6e-06	1	K.HGLLATFMTKPYK.G
										+ Oxidation (M)
247	259	761.908	1521.8	1521.8	0.32	0	54	3.7e-06	1	K.HGLLATFMTKPYK.G
										+ Oxidation (M)
247	259	761.908	1521.8	1521.8	0.32	0	72	6.2e-08	1	K.HGLLATFMTKPYK.G
										+ Oxidation (M)
247	259	508.275	1521.8	1521.8	0.34	0	55	3.3e-06	1	K.HGLLATFMTKPYK.G
										+ Oxidation (M)
247	259	508.275	1521.8	1521.8	0.34	0	56	2.6e-06	1	K.HGLLATFMTKPYK.G
										+ Oxidation (M)
247	259	508.275	1521.8	1521.8	0.4	0	39	0.00013	1	K.HGLLATFMTKPYK.G
										+ Oxidation (M)
247	259	508.275	1521.8	1521.8	0.46	0	36	0.00024	1	K.HGLLATFMTKPYK.G
										+ Oxidation (M)
247	259	508.275	1521.8	1521.8	0.46	0	58	1.7e-06	1	K.HGLLATFMTKPYK.G
										+ Oxidation (M)
247	259	508.275	1521.8	1521.8	0.46	0	57	1.9e-06	1	K.HGLLATFMTKPYK.G
										+ Oxidation (M)
247	259	761.908	1521.8	1521.8	0.48	0	20	0.011	1	K.HGLLATFMTKPYK.G
										+ Oxidation (M)
247	259	508.275	1521.8	1521.8	0.58	0	47	2e-05	1	K.HGLLATFMTKPYK.G
										+ Oxidation (M)
247	259	508.275	1521.8	1521.8	0.58	0	61	8.2e-07	1	K.HGLLATFMTKPYK.G
										+ Oxidation (M)
247	259	508.275	1521.8	1521.8	0.76	0	32	0.00064	1	K.HGLLATFMTKPYK.G
										+ Oxidation (M)
247	259	508.275	1521.8	1521.8	0.76	0	58	1.4e-06	1	K.HGLLATFMTKPYK.G
										+ Oxidation (M)
247	259	761.909	1521.8	1521.8	0.8	0	20	0.01	1	K.HGLLATFMTKPYK.G
										+ Oxidation (M)
247	259	508.275	1521.8	1521.8	0.94	0	54	3.6e-06	1	K.HGLLATFMTKPYK.G
										+ Oxidation (M)
247	259	508.275	1521.8	1521.8	0.94	0	43	4.9e-05	1	K.HGLLATFMTKPYK.G
										+ Oxidation (M)
247	259	508.275	1521.8	1521.8	1.06	0	59	1.3e-06	1	K.HGLLATFMTKPYK.G
										+ Oxidation (M)
247	259	508.275	1521.8	1521.8	1.6	0	47	2e-05	1	K.HGLLATFMTKPYK.G
										+ Oxidation (M)
247	276	558.953	3347.68	3347.68	-0.66	1	32	0.00068	1	K.HGLLATFMTKPYKGLSGSCSHFHISLLDSK.T
										+ Oxidation (M)
247	276	837.927	3347.68	3347.68	0.12	1	40	0.0001	1	K.HGLLATFMTKPYKGLSGSCSHFHISLLDSK.T
										+ Oxidation (M)
260	276	615.636	1843.89	1843.89	-0.89	0	36	0.00027	1	K.GLSGSCSHFHISLLDSK.T
260	276	615.636	1843.89	1843.89	-0.89	0	33	0.00056	1	K.GLSGSCSHFHISLLDSK.T
260	276	922.951	1843.89	1843.89	-0.88	0	102	6.5e-11	1	K.GLSGSCSHFHISLLDSK.T
260	276	922.951	1843.89	1843.89	-0.75	0	60	1e-06	1	K.GLSGSCSHFHISLLDSK.T
260	276	922.951	1843.89	1843.89	-0.75	0	74	4.1e-08	1	K.GLSGSCSHFHISLLDSK.T
260	276	615.636	1843.89	1843.89	-0.69	0	31	0.00074	1	K.GLSGSCSHFHISLLDSK.T
260	276	922.951	1843.89	1843.89	-0.68	0	65	3.4e-07	1	K.GLSGSCSHFHISLLDSK.T
260	276	922.951	1843.89	1843.89	-0.62	0	35	0.00031	1	K.GLSGSCSHFHISLLDSK.T
260	276	922.951	1843.89	1843.89	-0.62	0	69	1.3e-07	1	K.GLSGSCSHFHISLLDSK.T
260	276	615.636	1843.89	1843.89	-0.59	0	45	3.4e-05	1	K.GLSGSCSHFHISLLDSK.T
260	276	922.951	1843.89	1843.89	-0.55	0	43	4.5e-05	1	K.GLSGSCSHFHISLLDSK.T
260	276	922.951	1843.89	1843.89	-0.55	0	55	3.3e-06	1	K.GLSGSCSHFHISLLDSK.T
260	276	615.636	1843.89	1843.89	-0.49	0	27	0.002	1	K.GLSGSCSHFHISLLDSK.T
260	276	615.636	1843.89	1843.89	-0.49	0	35	0.00029	1	K.GLSGSCSHFHISLLDSK.T
260	276	922.951	1843.89	1843.89	-0.49	0	76	2.4e-08	1	K.GLSGSCSHFHISLLDSK.T
260	276	922.951	1843.89	1843.89	-0.42	0	67	1.9e-07	1	K.GLSGSCSHFHISLLDSK.T
260	276	615.637	1843.89	1843.89	-0.39	0	29	0.0013	1	K.GLSGSCSHFHISLLDSK.T
260	276	615.637	1843.89	1843.89	-0.39	0	44	3.6e-05	1	K.GLSGSCSHFHISLLDSK.T
260	276	615.637	1843.89	1843.89	-0.39	0	43	5.5e-05	1	K.GLSGSCSHFHISLLDSK.T
260	276	615.637	1843.89	1843.89	-0.39	0	22	0.007	1	K.GLSGSCSHFHISLLDSK.T
260	276	615.637	1843.89	1843.89	-0.39	0	41	8.1e-05	1	K.GLSGSCSHFHISLLDSK.T
260	276	922.951	1843.89	1843.89	-0.35	0	39	0.00014	1	K.GLSGSCSHFHISLLDSK.T
260	276	922.951	1843.89	1843.89	-0.35	0	56	2.4e-06	1	K.GLSGSCSHFHISLLDSK.T
260	276	922.951	1843.89	1843.89	-0.35	0	54	3.9e-06	1	K.GLSGSCSHFHISLLDSK.T
260	276	615.637	1843.89	1843.89	-0.19	0	34	0.00036	1	K.GLSGSCSHFHISLLDSK.T
260	276	922.952	1843.89	1843.89	-0.15	0	26	0.0026	1	K.GLSGSCSHFHISLLDSK.T
260	276	922.952	1843.89	1843.89	-0.15	0	75	3.1e-08	1	K.GLSGSCSHFHISLLDSK.T
260	276	615.637	1843.89	1843.89	-0.095	0	15	0.03	1	K.GLSGSCSHFHISLLDSK.T
260	276	615.637	1843.89	1843.89	-0.095	0	31	0.00083	1	K.GLSGSCSHFHISLLDSK.T
260	276	615.637	1843.89	1843.89	-0.095	0	32	0.00066	1	K.GLSGSCSHFHISLLDSK.T
260	276	922.952	1843.89	1843.89	-0.088	0	74	3.7e-08	1	K.GLSGSCSHFHISLLDSK.T
260	276	922.952	1843.89	1843.89	-0.088	0	50	9.6e-06	1	K.GLSGSCSHFHISLLDSK.T
260	276	615.637	1843.89	1843.89	0.0043	0	47	2e-05	1	K.GLSGSCSHFHISLLDSK.T
260	276	615.637	1843.89	1843.89	0.0043	0	33	0.00055	1	K.GLSGSCSHFHISLLDSK.T
260	276	615.637	1843.89	1843.89	0.0043	0	28	0.0016	1	K.GLSGSCSHFHISLLDSK.T
260	276	461.979	1843.89	1843.89	0.031	0	35	0.00033	1	K.GLSGSCSHFHISLLDSK.T
260	276	615.637	1843.89	1843.89	0.1	0	52	5.7e-06	1	K.GLSGSCSHFHISLLDSK.T
260	276	615.637	1843.89	1843.89	0.1	0	38	0.00016	1	K.GLSGSCSHFHISLLDSK.T
260	276	615.637	1843.89	1843.89	0.2	0	24	0.0044	1	K.GLSGSCSHFHISLLDSK.T
260	276	615.637	1843.89	1843.89	0.2	0	41	7.7e-05	1	K.GLSGSCSHFHISLLDSK.T
260	276	615.637	1843.89	1843.89	0.2	0	45	3.2e-05	1	K.GLSGSCSHFHISLLDSK.T
260	276	615.637	1843.89	1843.89	0.2	0	43	5.6e-05	1	K.GLSGSCSHFHISLLDSK.T
260	276	615.637	1843.89	1843.89	0.2	0	44	3.9e-05	1	K.GLSGSCSHFHISLLDSK.T
260	276	615.637	1843.89	1843.89	0.2	0	39	0.00013	1	K.GLSGSCSHFHISLLDSK.T
260	276	615.637	1843.89	1843.89	0.2	0	40	9e-05	1	K.GLSGSCSHFHISLLDSK.T
260	276	922.952	1843.89	1843.89	0.24	0	36	0.00024	1	K.GLSGSCSHFHISLLDSK.T
260	276	922.952	1843.89	1843.89	0.24	0	104	4.4e-11	1	K.GLSGSCSHFHISLLDSK.T
260	276	461.98	1843.89	1843.89	0.3	0	28	0.0018	1	K.GLSGSCSHFHISLLDSK.T
260	276	615.637	1843.89	1843.89	0.3	0	36	0.00028	1	K.GLSGSCSHFHISLLDSK.T
260	276	615.637	1843.89	1843.89	0.3	0	45	3.2e-05	1	K.GLSGSCSHFHISLLDSK.T
260	276	922.952	1843.89	1843.89	0.31	0	52	6.5e-06	1	K.GLSGSCSHFHISLLDSK.T
260	276	922.952	1843.89	1843.89	0.31	0	65	2.9e-07	1	K.GLSGSCSHFHISLLDSK.T
260	276	461.98	1843.89	1843.89	0.36	0	31	0.00082	1	K.GLSGSCSHFHISLLDSK.T
260	276	615.637	1843.89	1843.89	0.4	0	40	0.0001	1	K.GLSGSCSHFHISLLDSK.T
260	276	922.952	1843.89	1843.89	0.44	0	40	9.1e-05	1	K.GLSGSCSHFHISLLDSK.T
260	276	615.637	1843.89	1843.89	0.5	0	74	3.7e-08	1	K.GLSGSCSHFHISLLDSK.T
260	276	615.637	1843.89	1843.89	0.5	0	38	0.00016	1	K.GLSGSCSHFHISLLDSK.T
260	276	922.952	1843.89	1843.89	0.51	0	76	2.5e-08	1	K.GLSGSCSHFHISLLDSK.T
260	276	615.637	1843.89	1843.89	0.6	0	41	7.1e-05	1	K.GLSGSCSHFHISLLDSK.T
260	276	922.952	1843.89	1843.89	0.64	0	20	0.0093	1	K.GLSGSCSHFHISLLDSK.T
260	276	922.952	1843.89	1843.89	0.64	0	68	1.7e-07	1	K.GLSGSCSHFHISLLDSK.T
260	276	615.637	1843.89	1843.89	0.7	0	40	9.1e-05	1	K.GLSGSCSHFHISLLDSK.T
260	276	615.637	1843.89	1843.89	0.7	0	30	0.001	1	K.GLSGSCSHFHISLLDSK.T
260	276	922.952	1843.89	1843.89	0.71	0	73	4.5e-08	1	K.GLSGSCSHFHISLLDSK.T
260	276	615.637	1843.89	1843.89	0.8	0	38	0.00016	1	K.GLSGSCSHFHISLLDSK.T
260	276	922.952	1843.89	1843.89	0.91	0	55	3.4e-06	1	K.GLSGSCSHFHISLLDSK.T
260	276	461.98	1843.89	1843.89	0.96	0	27	0.0021	1	K.GLSGSCSHFHISLLDSK.T
260	276	615.638	1843.89	1843.89	1	0	27	0.0019	1	K.GLSGSCSHFHISLLDSK.T
260	285	940.793	2819.36	2819.35	0.27	1	33	0.0005	1	K.GLSGSCSHFHISLLDSKTGENAFLDK.E
260	285	705.846	2819.36	2819.35	0.38	1	17	0.018	1	K.GLSGSCSHFHISLLDSKTGENAFLDK.E
260	293	919.947	3675.76	3675.76	-0.19	2	13	0.046	1	K.GLSGSCSHFHISLLDSKTGENAFLDKEAENGLSR.L
277	285	497.745	993.476	993.477	-0.85	0	42	6.8e-05	1	K.TGENAFLDK.E
277	285	497.745	993.476	993.477	-0.85	0	49	1.1e-05	1	K.TGENAFLDK.E
277	285	497.745	993.476	993.477	-0.73	0	59	1.2e-06	1	K.TGENAFLDK.E
277	285	497.745	993.476	993.477	-0.61	0	48	1.7e-05	1	K.TGENAFLDK.E
277	285	497.745	993.476	993.477	-0.49	0	58	1.6e-06	1	K.TGENAFLDK.E
277	285	497.745	993.476	993.477	-0.36	0	57	2.1e-06	1	K.TGENAFLDK.E
277	285	497.745	993.476	993.477	-0.24	0	35	0.0003	1	K.TGENAFLDK.E
277	285	497.746	993.477	993.477	-0.12	0	58	1.4e-06	1	K.TGENAFLDK.E
277	285	497.746	993.477	993.477	-0.12	0	60	9.7e-07	1	K.TGENAFLDK.E
277	285	497.746	993.477	993.477	-0.057	0	33	0.00047	1	K.TGENAFLDK.E
277	285	497.746	993.477	993.477	-0.057	0	62	7e-07	1	K.TGENAFLDK.E
277	285	497.746	993.477	993.477	0.005	0	49	1.3e-05	1	K.TGENAFLDK.E
277	285	497.746	993.477	993.477	0.067	0	55	3.4e-06	1	K.TGENAFLDK.E
277	285	497.746	993.477	993.477	0.067	0	60	9.9e-07	1	K.TGENAFLDK.E
277	285	497.746	993.477	993.477	0.067	0	65	3.3e-07	1	K.TGENAFLDK.E
277	285	497.746	993.477	993.477	0.13	0	37	0.0002	1	K.TGENAFLDK.E
277	285	497.746	993.477	993.477	0.13	0	54	3.7e-06	1	K.TGENAFLDK.E
277	285	497.746	993.477	993.477	0.13	0	61	8.9e-07	1	K.TGENAFLDK.E
277	285	497.746	993.477	993.477	0.13	0	60	1e-06	1	K.TGENAFLDK.E
277	285	497.746	993.477	993.477	0.19	0	50	1.1e-05	1	K.TGENAFLDK.E
277	285	497.746	993.477	993.477	0.19	0	53	4.5e-06	1	K.TGENAFLDK.E
277	285	497.746	993.477	993.477	0.25	0	26	0.0023	1	K.TGENAFLDK.E
277	285	497.746	993.477	993.477	0.31	0	31	0.00083	1	K.TGENAFLDK.E
277	285	497.746	993.477	993.477	0.31	0	19	0.012	1	K.TGENAFLDK.E
277	285	497.746	993.477	993.477	0.31	0	47	1.8e-05	1	K.TGENAFLDK.E
277	285	497.746	993.477	993.477	0.44	0	29	0.0014	1	K.TGENAFLDK.E
277	285	497.746	993.477	993.477	0.56	0	62	5.7e-07	1	K.TGENAFLDK.E
277	285	497.746	993.477	993.477	0.62	0	21	0.0079	1	K.TGENAFLDK.E
277	285	497.746	993.477	993.477	0.62	0	58	1.5e-06	1	K.TGENAFLDK.E
277	285	497.746	993.477	993.477	0.62	0	51	7.8e-06	1	K.TGENAFLDK.E
277	285	497.746	993.477	993.477	0.62	0	65	3.2e-07	1	K.TGENAFLDK.E
277	285	497.746	993.478	993.477	0.86	0	70	9.2e-08	1	K.TGENAFLDK.E
277	285	497.746	993.478	993.477	0.86	0	61	8.5e-07	1	K.TGENAFLDK.E
277	285	497.747	993.479	993.477	1.79	0	53	4.6e-06	1	K.TGENAFLDK.E
277	293	925.945	1849.87	1849.88	-3.17	1	65	3.2e-07	1	K.TGENAFLDKEAENGLSR.L
277	293	925.946	1849.88	1849.88	-1.71	1	42	6.3e-05	1	K.TGENAFLDKEAENGLSR.L
277	293	925.947	1849.88	1849.88	-0.92	1	56	2.4e-06	1	K.TGENAFLDKEAENGLSR.L
277	293	617.634	1849.88	1849.88	-0.86	1	39	0.00012	1	K.TGENAFLDKEAENGLSR.L
277	293	925.947	1849.88	1849.88	-0.86	1	76	2.6e-08	1	K.TGENAFLDKEAENGLSR.L
277	293	925.947	1849.88	1849.88	-0.72	1	14	0.039	1	K.TGENAFLDKEAENGLSR.L
277	293	925.947	1849.88	1849.88	-0.72	1	16	0.024	1	K.TGENAFLDKEAENGLSR.L
277	293	925.947	1849.88	1849.88	-0.72	1	23	0.0051	1	K.TGENAFLDKEAENGLSR.L
277	293	617.634	1849.88	1849.88	-0.66	1	29	0.0012	1	K.TGENAFLDKEAENGLSR.L
277	293	617.634	1849.88	1849.88	-0.66	1	47	2.2e-05	1	K.TGENAFLDKEAENGLSR.L
277	293	925.947	1849.88	1849.88	-0.66	1	75	3e-08	1	K.TGENAFLDKEAENGLSR.L
277	293	925.947	1849.88	1849.88	-0.59	1	65	3e-07	1	K.TGENAFLDKEAENGLSR.L
277	293	617.634	1849.88	1849.88	-0.47	1	20	0.01	1	K.TGENAFLDKEAENGLSR.L
277	293	925.947	1849.88	1849.88	-0.39	1	96	2.5e-10	1	K.TGENAFLDKEAENGLSR.L
277	293	617.634	1849.88	1849.88	-0.37	1	45	3.1e-05	1	K.TGENAFLDKEAENGLSR.L
277	293	617.634	1849.88	1849.88	-0.37	1	49	1.2e-05	1	K.TGENAFLDKEAENGLSR.L
277	293	617.634	1849.88	1849.88	-0.37	1	53	5.4e-06	1	K.TGENAFLDKEAENGLSR.L
277	293	617.634	1849.88	1849.88	-0.37	1	26	0.0023	1	K.TGENAFLDKEAENGLSR.L
277	293	925.947	1849.88	1849.88	-0.33	1	42	6.1e-05	1	K.TGENAFLDKEAENGLSR.L
277	293	617.634	1849.88	1849.88	-0.27	1	13	0.046	1	K.TGENAFLDKEAENGLSR.L
277	293	617.634	1849.88	1849.88	-0.27	1	37	0.00019	1	K.TGENAFLDKEAENGLSR.L
277	293	617.634	1849.88	1849.88	-0.27	1	46	2.7e-05	1	K.TGENAFLDKEAENGLSR.L
277	293	617.634	1849.88	1849.88	-0.27	1	47	1.9e-05	1	K.TGENAFLDKEAENGLSR.L
277	293	925.947	1849.88	1849.88	-0.26	1	42	7e-05	1	K.TGENAFLDKEAENGLSR.L
277	293	925.947	1849.88	1849.88	-0.26	1	56	2.6e-06	1	K.TGENAFLDKEAENGLSR.L
277	293	925.947	1849.88	1849.88	-0.26	1	51	8.2e-06	1	K.TGENAFLDKEAENGLSR.L
277	293	925.947	1849.88	1849.88	-0.2	1	54	4.2e-06	1	K.TGENAFLDKEAENGLSR.L
277	293	617.634	1849.88	1849.88	-0.17	1	17	0.019	1	K.TGENAFLDKEAENGLSR.L
277	293	617.634	1849.88	1849.88	-0.17	1	40	9.7e-05	1	K.TGENAFLDKEAENGLSR.L
277	293	617.634	1849.88	1849.88	-0.17	1	57	2.2e-06	1	K.TGENAFLDKEAENGLSR.L
277	293	617.634	1849.88	1849.88	-0.17	1	78	1.4e-08	1	K.TGENAFLDKEAENGLSR.L
277	293	617.634	1849.88	1849.88	-0.17	1	63	5.2e-07	1	K.TGENAFLDKEAENGLSR.L
277	293	925.947	1849.88	1849.88	-0.13	1	37	0.0002	1	K.TGENAFLDKEAENGLSR.L
277	293	617.634	1849.88	1849.88	-0.071	1	26	0.0026	1	K.TGENAFLDKEAENGLSR.L
277	293	617.634	1849.88	1849.88	-0.071	1	14	0.042	1	K.TGENAFLDKEAENGLSR.L
277	293	617.634	1849.88	1849.88	-0.071	1	25	0.0033	1	K.TGENAFLDKEAENGLSR.L
277	293	617.634	1849.88	1849.88	-0.071	1	54	4.3e-06	1	K.TGENAFLDKEAENGLSR.L
277	293	617.634	1849.88	1849.88	-0.071	1	72	6.1e-08	1	K.TGENAFLDKEAENGLSR.L
277	293	925.947	1849.88	1849.88	-0.063	1	69	1.3e-07	1	K.TGENAFLDKEAENGLSR.L
277	293	925.948	1849.88	1849.88	0.0027	1	37	0.00022	1	K.TGENAFLDKEAENGLSR.L
277	293	925.948	1849.88	1849.88	0.0027	1	66	2.4e-07	1	K.TGENAFLDKEAENGLSR.L
277	293	925.948	1849.88	1849.88	0.0027	1	49	1.2e-05	1	K.TGENAFLDKEAENGLSR.L
277	293	617.634	1849.88	1849.88	0.028	1	29	0.0013	1	K.TGENAFLDKEAENGLSR.L
277	293	617.634	1849.88	1849.88	0.028	1	42	5.7e-05	1	K.TGENAFLDKEAENGLSR.L
277	293	617.634	1849.88	1849.88	0.028	1	43	5.3e-05	1	K.TGENAFLDKEAENGLSR.L
277	293	617.634	1849.88	1849.88	0.028	1	57	2.2e-06	1	K.TGENAFLDKEAENGLSR.L
277	293	925.948	1849.88	1849.88	0.069	1	67	2.3e-07	1	K.TGENAFLDKEAENGLSR.L
277	293	617.634	1849.88	1849.88	0.13	1	19	0.014	1	K.TGENAFLDKEAENGLSR.L
277	293	617.634	1849.88	1849.88	0.13	1	36	0.00025	1	K.TGENAFLDKEAENGLSR.L
277	293	617.634	1849.88	1849.88	0.13	1	34	0.00038	1	K.TGENAFLDKEAENGLSR.L
277	293	617.634	1849.88	1849.88	0.13	1	29	0.0014	1	K.TGENAFLDKEAENGLSR.L
277	293	617.634	1849.88	1849.88	0.13	1	45	3e-05	1	K.TGENAFLDKEAENGLSR.L
277	293	925.948	1849.88	1849.88	0.2	1	34	0.00044	1	K.TGENAFLDKEAENGLSR.L
277	293	925.948	1849.88	1849.88	0.2	1	54	3.9e-06	1	K.TGENAFLDKEAENGLSR.L
277	293	925.948	1849.88	1849.88	0.2	1	50	9.9e-06	1	K.TGENAFLDKEAENGLSR.L
277	293	925.948	1849.88	1849.88	0.2	1	63	5.7e-07	1	K.TGENAFLDKEAENGLSR.L
277	293	617.634	1849.88	1849.88	0.23	1	33	0.00058	1	K.TGENAFLDKEAENGLSR.L
277	293	617.634	1849.88	1849.88	0.23	1	45	3.6e-05	1	K.TGENAFLDKEAENGLSR.L
277	293	617.634	1849.88	1849.88	0.32	1	17	0.021	1	K.TGENAFLDKEAENGLSR.L
277	293	617.634	1849.88	1849.88	0.32	1	35	0.00037	1	K.TGENAFLDKEAENGLSR.L
277	293	617.634	1849.88	1849.88	0.32	1	41	8.3e-05	1	K.TGENAFLDKEAENGLSR.L
277	293	617.634	1849.88	1849.88	0.32	1	31	0.00088	1	K.TGENAFLDKEAENGLSR.L
277	293	925.948	1849.88	1849.88	0.33	1	56	2.9e-06	1	K.TGENAFLDKEAENGLSR.L
277	293	925.948	1849.88	1849.88	0.33	1	54	4.2e-06	1	K.TGENAFLDKEAENGLSR.L
277	293	925.948	1849.88	1849.88	0.4	1	29	0.0012	1	K.TGENAFLDKEAENGLSR.L
277	293	925.948	1849.88	1849.88	0.4	1	47	2e-05	1	K.TGENAFLDKEAENGLSR.L
277	293	925.948	1849.88	1849.88	0.4	1	52	6.3e-06	1	K.TGENAFLDKEAENGLSR.L
277	293	617.634	1849.88	1849.88	0.42	1	40	0.00011	1	K.TGENAFLDKEAENGLSR.L
277	293	617.635	1849.88	1849.88	0.52	1	43	5.5e-05	1	K.TGENAFLDKEAENGLSR.L
277	293	617.635	1849.88	1849.88	0.52	1	44	4.6e-05	1	K.TGENAFLDKEAENGLSR.L
277	293	617.635	1849.88	1849.88	0.62	1	20	0.011	1	K.TGENAFLDKEAENGLSR.L
277	293	617.635	1849.88	1849.88	0.62	1	42	5.9e-05	1	K.TGENAFLDKEAENGLSR.L
277	293	617.635	1849.88	1849.88	0.62	1	54	4e-06	1	K.TGENAFLDKEAENGLSR.L
277	293	925.948	1849.88	1849.88	0.93	1	56	2.9e-06	1	K.TGENAFLDKEAENGLSR.L
277	293	925.949	1849.88	1849.88	1.85	1	53	5.1e-06	1	K.TGENAFLDKEAENGLSR.L
286	293	438.214	874.414	874.414	-0.099	0	44	4e-05	1	K.EAENGLSR.L
286	293	438.214	874.414	874.414	-0.099	0	44	4.2e-05	1	K.EAENGLSR.L
286	293	438.214	874.414	874.414	0.04	0	42	6.1e-05	1	K.EAENGLSR.L
286	293	438.214	874.414	874.414	0.11	0	48	1.5e-05	1	K.EAENGLSR.L
286	293	438.215	874.415	874.414	0.25	0	45	3.3e-05	1	K.EAENGLSR.L
286	293	438.215	874.415	874.414	0.32	0	34	0.00045	1	K.EAENGLSR.L
286	293	438.215	874.415	874.414	0.32	0	49	1.2e-05	1	K.EAENGLSR.L
286	293	438.215	874.415	874.414	0.39	0	34	0.00039	1	K.EAENGLSR.L
286	293	438.215	874.415	874.414	0.67	0	48	1.5e-05	1	K.EAENGLSR.L
286	293	438.215	874.415	874.414	0.67	0	45	3.2e-05	1	K.EAENGLSR.L
286	293	438.215	874.415	874.414	0.81	0	29	0.0013	1	K.EAENGLSR.L
297	307	429.566	1285.68	1285.68	-0.74	0	58	2e-06	1	R.SFIQGILDHTR.A
297	307	429.566	1285.68	1285.68	-0.67	0	46	2.8e-05	1	R.SFIQGILDHTR.A
297	307	643.846	1285.68	1285.68	-0.61	0	50	1.3e-05	1	R.SFIQGILDHTR.A
297	307	643.846	1285.68	1285.68	-0.61	0	51	1e-05	1	R.SFIQGILDHTR.A
297	307	429.566	1285.68	1285.68	-0.6	0	43	6.6e-05	1	R.SFIQGILDHTR.A
297	307	643.846	1285.68	1285.68	-0.52	0	49	1.5e-05	1	R.SFIQGILDHTR.A
297	307	643.846	1285.68	1285.68	-0.42	0	50	1.3e-05	1	R.SFIQGILDHTR.A
297	307	643.846	1285.68	1285.68	-0.42	0	55	3.9e-06	1	R.SFIQGILDHTR.A
297	307	643.846	1285.68	1285.68	-0.42	0	55	4e-06	1	R.SFIQGILDHTR.A
297	307	429.566	1285.68	1285.68	-0.39	0	44	5.2e-05	1	R.SFIQGILDHTR.A
297	307	643.846	1285.68	1285.68	-0.33	0	62	6.8e-07	1	R.SFIQGILDHTR.A
297	307	429.567	1285.68	1285.68	-0.24	0	45	3.7e-05	1	R.SFIQGILDHTR.A
297	307	429.567	1285.68	1285.68	-0.24	0	51	1.1e-05	1	R.SFIQGILDHTR.A
297	307	643.846	1285.68	1285.68	-0.23	0	61	1e-06	1	R.SFIQGILDHTR.A
297	307	643.846	1285.68	1285.68	-0.23	0	55	3.5e-06	1	R.SFIQGILDHTR.A
297	307	643.846	1285.68	1285.68	-0.23	0	55	3.8e-06	1	R.SFIQGILDHTR.A
297	307	429.567	1285.68	1285.68	-0.17	0	44	5.3e-05	1	R.SFIQGILDHTR.A
297	307	643.846	1285.68	1285.68	-0.14	0	55	3.8e-06	1	R.SFIQGILDHTR.A
297	307	429.567	1285.68	1285.68	-0.1	0	31	0.001	1	R.SFIQGILDHTR.A
297	307	429.567	1285.68	1285.68	-0.1	0	45	4e-05	1	R.SFIQGILDHTR.A
297	307	429.567	1285.68	1285.68	-0.1	0	48	2e-05	1	R.SFIQGILDHTR.A
297	307	429.567	1285.68	1285.68	-0.1	0	45	3.8e-05	1	R.SFIQGILDHTR.A
297	307	429.567	1285.68	1285.68	-0.1	0	45	4e-05	1	R.SFIQGILDHTR.A
297	307	643.846	1285.68	1285.68	-0.044	0	45	4.2e-05	1	R.SFIQGILDHTR.A
297	307	643.846	1285.68	1285.68	-0.044	0	70	1.2e-07	1	R.SFIQGILDHTR.A
297	307	643.846	1285.68	1285.68	-0.044	0	49	1.4e-05	1	R.SFIQGILDHTR.A
297	307	643.846	1285.68	1285.68	-0.044	0	49	1.4e-05	1	R.SFIQGILDHTR.A
297	307	643.846	1285.68	1285.68	-0.044	0	56	2.9e-06	1	R.SFIQGILDHTR.A
297	307	643.846	1285.68	1285.68	-0.044	0	54	4.3e-06	1	R.SFIQGILDHTR.A
297	307	429.567	1285.68	1285.68	-0.03	0	43	6.7e-05	1	R.SFIQGILDHTR.A
297	307	643.846	1285.68	1285.68	0.051	0	49	1.4e-05	1	R.SFIQGILDHTR.A
297	307	643.846	1285.68	1285.68	0.051	0	49	1.4e-05	1	R.SFIQGILDHTR.A
297	307	643.846	1285.68	1285.68	0.051	0	50	1.2e-05	1	R.SFIQGILDHTR.A
297	307	429.567	1285.68	1285.68	0.11	0	45	3.4e-05	1	R.SFIQGILDHTR.A
297	307	643.846	1285.68	1285.68	0.15	0	32	0.00068	1	R.SFIQGILDHTR.A
297	307	643.846	1285.68	1285.68	0.15	0	35	0.00035	1	R.SFIQGILDHTR.A
297	307	643.846	1285.68	1285.68	0.15	0	50	1.3e-05	1	R.SFIQGILDHTR.A
297	307	643.846	1285.68	1285.68	0.15	0	46	3e-05	1	R.SFIQGILDHTR.A
297	307	643.846	1285.68	1285.68	0.15	0	56	3.4e-06	1	R.SFIQGILDHTR.A
297	307	643.846	1285.68	1285.68	0.15	0	55	3.8e-06	1	R.SFIQGILDHTR.A
297	307	429.567	1285.68	1285.68	0.18	0	45	4.2e-05	1	R.SFIQGILDHTR.A
297	307	429.567	1285.68	1285.68	0.18	0	47	2.3e-05	1	R.SFIQGILDHTR.A
297	307	429.567	1285.68	1285.68	0.18	0	42	7.6e-05	1	R.SFIQGILDHTR.A
297	307	643.846	1285.68	1285.68	0.24	0	34	0.00053	1	R.SFIQGILDHTR.A
297	307	643.846	1285.68	1285.68	0.24	0	50	1.3e-05	1	R.SFIQGILDHTR.A
297	307	643.846	1285.68	1285.68	0.24	0	49	1.5e-05	1	R.SFIQGILDHTR.A
297	307	429.567	1285.68	1285.68	0.26	0	44	4.9e-05	1	R.SFIQGILDHTR.A
297	307	429.567	1285.68	1285.68	0.33	0	56	3.4e-06	1	R.SFIQGILDHTR.A
297	307	429.567	1285.68	1285.68	0.33	0	45	3.9e-05	1	R.SFIQGILDHTR.A
297	307	643.846	1285.68	1285.68	0.34	0	37	0.00025	1	R.SFIQGILDHTR.A
297	307	643.846	1285.68	1285.68	0.34	0	49	1.5e-05	1	R.SFIQGILDHTR.A
297	307	643.846	1285.68	1285.68	0.34	0	55	3.6e-06	1	R.SFIQGILDHTR.A
297	307	643.846	1285.68	1285.68	0.43	0	49	1.4e-05	1	R.SFIQGILDHTR.A
297	307	643.846	1285.68	1285.68	0.43	0	51	9.7e-06	1	R.SFIQGILDHTR.A
297	307	643.847	1285.68	1285.68	0.62	0	55	3.9e-06	1	R.SFIQGILDHTR.A
297	307	643.847	1285.68	1285.68	1	0	55	4.1e-06	1	R.SFIQGILDHTR.A
308	321	863.878	1725.74	1725.74	-1.14	0	70	9.2e-08	1	R.ACMALWSPTPNCYR.R
308	321	863.878	1725.74	1725.74	-0.57	0	31	0.00077	1	R.ACMALWSPTPNCYR.R
308	321	863.878	1725.74	1725.74	-0.36	0	30	0.00098	1	R.ACMALWSPTPNCYR.R
308	321	863.878	1725.74	1725.74	-0.29	0	53	4.9e-06	1	R.ACMALWSPTPNCYR.R
308	321	863.878	1725.74	1725.74	-0.22	0	20	0.0093	1	R.ACMALWSPTPNCYR.R
308	321	863.878	1725.74	1725.74	-0.22	0	53	5e-06	1	R.ACMALWSPTPNCYR.R
308	321	863.878	1725.74	1725.74	-0.15	0	55	3.1e-06	1	R.ACMALWSPTPNCYR.R
308	321	863.879	1725.74	1725.74	-0.076	0	62	6.8e-07	1	R.ACMALWSPTPNCYR.R
308	321	576.255	1725.74	1725.74	-0.048	0	13	0.048	1	R.ACMALWSPTPNCYR.R
308	321	863.879	1725.74	1725.74	-0.0058	0	55	3.4e-06	1	R.ACMALWSPTPNCYR.R
308	321	863.879	1725.74	1725.74	0.065	0	34	0.0004	1	R.ACMALWSPTPNCYR.R
308	321	863.879	1725.74	1725.74	0.21	0	56	2.4e-06	1	R.ACMALWSPTPNCYR.R
308	321	576.255	1725.74	1725.74	0.27	0	28	0.0014	1	R.ACMALWSPTPNCYR.R
308	321	576.255	1725.74	1725.74	0.27	0	50	1.1e-05	1	R.ACMALWSPTPNCYR.R
308	321	863.879	1725.74	1725.74	0.28	0	36	0.00027	1	R.ACMALWSPTPNCYR.R
308	321	863.879	1725.74	1725.74	0.42	0	26	0.0024	1	R.ACMALWSPTPNCYR.R
308	321	863.88	1725.74	1725.74	1.2	0	35	0.0003	1	R.ACMALWSPTPNCYR.R
308	321	871.874	1741.73	1741.74	-2.28	0	51	8.6e-06	1	R.ACMALWSPTPNCYR.R
										+ Oxidation (M)
308	321	871.875	1741.74	1741.74	-1.29	0	58	1.5e-06	1	R.ACMALWSPTPNCYR.R
										+ Oxidation (M)
308	321	871.875	1741.74	1741.74	-0.87	0	43	4.8e-05	1	R.ACMALWSPTPNCYR.R
										+ Oxidation (M)
308	321	871.875	1741.74	1741.74	-0.87	0	53	5.4e-06	1	R.ACMALWSPTPNCYR.R
										+ Oxidation (M)
308	321	871.875	1741.74	1741.74	-0.87	0	45	3e-05	1	R.ACMALWSPTPNCYR.R
										+ Oxidation (M)
308	321	871.875	1741.74	1741.74	-0.59	0	43	4.8e-05	1	R.ACMALWSPTPNCYR.R
										+ Oxidation (M)
308	321	871.875	1741.74	1741.74	-0.59	0	33	0.00049	1	R.ACMALWSPTPNCYR.R
										+ Oxidation (M)
308	321	871.876	1741.74	1741.74	-0.45	0	17	0.019	1	R.ACMALWSPTPNCYR.R
										+ Oxidation (M)
308	321	581.586	1741.74	1741.74	-0.42	0	43	5.1e-05	1	R.ACMALWSPTPNCYR.R
										+ Oxidation (M)
308	321	871.876	1741.74	1741.74	-0.31	0	19	0.013	1	R.ACMALWSPTPNCYR.R
										+ Oxidation (M)
308	321	871.876	1741.74	1741.74	-0.31	0	58	1.7e-06	1	R.ACMALWSPTPNCYR.R
										+ Oxidation (M)
308	321	871.876	1741.74	1741.74	-0.24	0	41	8.1e-05	1	R.ACMALWSPTPNCYR.R
										+ Oxidation (M)
308	321	581.586	1741.74	1741.74	-0.21	0	49	1.4e-05	1	R.ACMALWSPTPNCYR.R
										+ Oxidation (M)
308	321	871.876	1741.74	1741.74	-0.1	0	15	0.03	1	R.ACMALWSPTPNCYR.R
										+ Oxidation (M)
308	321	871.876	1741.74	1741.74	-0.1	0	44	4.1e-05	1	R.ACMALWSPTPNCYR.R
										+ Oxidation (M)
308	321	871.876	1741.74	1741.74	-0.032	0	62	5.8e-07	1	R.ACMALWSPTPNCYR.R
										+ Oxidation (M)
308	321	871.876	1741.74	1741.74	0.038	0	29	0.0012	1	R.ACMALWSPTPNCYR.R
										+ Oxidation (M)
308	321	871.876	1741.74	1741.74	0.038	0	49	1.4e-05	1	R.ACMALWSPTPNCYR.R
										+ Oxidation (M)
308	321	581.587	1741.74	1741.74	0.1	0	47	2e-05	1	R.ACMALWSPTPNCYR.R
										+ Oxidation (M)
308	321	871.876	1741.74	1741.74	0.11	0	19	0.013	1	R.ACMALWSPTPNCYR.R
										+ Oxidation (M)
308	321	871.876	1741.74	1741.74	0.11	0	50	9.1e-06	1	R.ACMALWSPTPNCYR.R
										+ Oxidation (M)
308	321	871.876	1741.74	1741.74	0.18	0	21	0.0075	1	R.ACMALWSPTPNCYR.R
										+ Oxidation (M)
308	321	871.876	1741.74	1741.74	0.18	0	22	0.0058	1	R.ACMALWSPTPNCYR.R
										+ Oxidation (M)
308	321	871.876	1741.74	1741.74	0.18	0	51	7.7e-06	1	R.ACMALWSPTPNCYR.R
										+ Oxidation (M)
308	321	581.587	1741.74	1741.74	0.21	0	42	5.6e-05	1	R.ACMALWSPTPNCYR.R
										+ Oxidation (M)
308	321	871.876	1741.74	1741.74	0.25	0	16	0.027	1	R.ACMALWSPTPNCYR.R
										+ Oxidation (M)
308	321	871.876	1741.74	1741.74	0.25	0	51	7.9e-06	1	R.ACMALWSPTPNCYR.R
										+ Oxidation (M)
308	321	871.876	1741.74	1741.74	0.32	0	24	0.0043	1	R.ACMALWSPTPNCYR.R
										+ Oxidation (M)
308	321	871.876	1741.74	1741.74	0.32	0	49	1.3e-05	1	R.ACMALWSPTPNCYR.R
										+ Oxidation (M)
308	321	871.876	1741.74	1741.74	0.39	0	19	0.013	1	R.ACMALWSPTPNCYR.R
										+ Oxidation (M)
308	321	871.876	1741.74	1741.74	0.39	0	49	1.2e-05	1	R.ACMALWSPTPNCYR.R
										+ Oxidation (M)
308	321	581.587	1741.74	1741.74	0.42	0	40	9.2e-05	1	R.ACMALWSPTPNCYR.R
										+ Oxidation (M)
308	321	871.876	1741.74	1741.74	0.46	0	27	0.0021	1	R.ACMALWSPTPNCYR.R
										+ Oxidation (M)
308	321	871.876	1741.74	1741.74	0.53	0	15	0.03	1	R.ACMALWSPTPNCYR.R
										+ Oxidation (M)
308	321	581.587	1741.74	1741.74	0.63	0	33	0.00046	1	R.ACMALWSPTPNCYR.R
										+ Oxidation (M)
308	321	581.587	1741.74	1741.74	0.63	0	23	0.0049	1	R.ACMALWSPTPNCYR.R
										+ Oxidation (M)
308	321	871.877	1741.74	1741.74	0.67	0	23	0.0049	1	R.ACMALWSPTPNCYR.R
										+ Oxidation (M)
308	321	871.877	1741.74	1741.74	0.67	0	37	0.0002	1	R.ACMALWSPTPNCYR.R
										+ Oxidation (M)
308	321	871.877	1741.74	1741.74	0.81	0	36	0.00022	1	R.ACMALWSPTPNCYR.R
										+ Oxidation (M)
308	321	871.877	1741.74	1741.74	0.88	0	59	1.2e-06	1	R.ACMALWSPTPNCYR.R
										+ Oxidation (M)
308	321	581.587	1741.74	1741.74	0.94	0	40	0.00011	1	R.ACMALWSPTPNCYR.R
										+ Oxidation (M)
308	321	871.877	1741.74	1741.74	1.37	0	42	5.9e-05	1	R.ACMALWSPTPNCYR.R
										+ Oxidation (M)
308	321	871.877	1741.74	1741.74	1.44	0	21	0.0079	1	R.ACMALWSPTPNCYR.R
										+ Oxidation (M)
327	340	804.393	1606.77	1606.77	-1.02	0	79	1.4e-08	1	R.TYAPSNISWGIQDR.S
327	340	804.394	1606.77	1606.77	-0.72	0	91	8.3e-10	1	R.TYAPSNISWGIQDR.S
327	340	804.394	1606.77	1606.77	-0.64	0	78	1.4e-08	1	R.TYAPSNISWGIQDR.S
327	340	804.394	1606.77	1606.77	-0.41	0	74	3.7e-08	1	R.TYAPSNISWGIQDR.S
327	340	804.394	1606.77	1606.77	-0.34	0	97	2.1e-10	1	R.TYAPSNISWGIQDR.S
327	340	804.394	1606.77	1606.77	-0.26	0	68	1.4e-07	1	R.TYAPSNISWGIQDR.S
327	340	804.394	1606.77	1606.77	-0.26	0	77	1.8e-08	1	R.TYAPSNISWGIQDR.S
327	340	804.394	1606.77	1606.77	-0.19	0	79	1.3e-08	1	R.TYAPSNISWGIQDR.S
327	340	804.394	1606.77	1606.77	-0.19	0	75	3.2e-08	1	R.TYAPSNISWGIQDR.S
327	340	804.394	1606.77	1606.77	-0.19	0	79	1.3e-08	1	R.TYAPSNISWGIQDR.S
327	340	804.394	1606.77	1606.77	-0.19	0	79	1.3e-08	1	R.TYAPSNISWGIQDR.S
327	340	536.598	1606.77	1606.77	-0.16	0	47	1.9e-05	1	R.TYAPSNISWGIQDR.S
327	340	536.598	1606.77	1606.77	-0.16	0	64	3.6e-07	1	R.TYAPSNISWGIQDR.S
327	340	536.598	1606.77	1606.77	-0.16	0	65	3.5e-07	1	R.TYAPSNISWGIQDR.S
327	340	804.394	1606.77	1606.77	-0.11	0	79	1.3e-08	1	R.TYAPSNISWGIQDR.S
327	340	804.394	1606.77	1606.77	-0.11	0	61	7.7e-07	1	R.TYAPSNISWGIQDR.S
327	340	804.394	1606.77	1606.77	-0.11	0	68	1.5e-07	1	R.TYAPSNISWGIQDR.S
327	340	804.394	1606.77	1606.77	-0.11	0	97	2.2e-10	1	R.TYAPSNISWGIQDR.S
327	340	804.394	1606.77	1606.77	-0.11	0	97	2.2e-10	1	R.TYAPSNISWGIQDR.S
327	340	804.394	1606.77	1606.77	-0.035	0	75	3.2e-08	1	R.TYAPSNISWGIQDR.S
327	340	804.394	1606.77	1606.77	-0.035	0	78	1.4e-08	1	R.TYAPSNISWGIQDR.S
327	340	804.394	1606.77	1606.77	-0.035	0	79	1.3e-08	1	R.TYAPSNISWGIQDR.S
327	340	804.394	1606.77	1606.77	-0.035	0	74	4e-08	1	R.TYAPSNISWGIQDR.S
327	340	804.394	1606.77	1606.77	0.041	0	67	1.9e-07	1	R.TYAPSNISWGIQDR.S
327	340	804.394	1606.77	1606.77	0.041	0	79	1.3e-08	1	R.TYAPSNISWGIQDR.S
327	340	804.394	1606.77	1606.77	0.041	0	76	2.6e-08	1	R.TYAPSNISWGIQDR.S
327	340	804.394	1606.77	1606.77	0.041	0	75	3.2e-08	1	R.TYAPSNISWGIQDR.S
327	340	804.394	1606.77	1606.77	0.041	0	79	1.4e-08	1	R.TYAPSNISWGIQDR.S
327	340	804.394	1606.77	1606.77	0.041	0	97	2.1e-10	1	R.TYAPSNISWGIQDR.S
327	340	536.599	1606.77	1606.77	0.072	0	47	2.1e-05	1	R.TYAPSNISWGIQDR.S
327	340	804.394	1606.77	1606.77	0.12	0	75	3.2e-08	1	R.TYAPSNISWGIQDR.S
327	340	804.394	1606.77	1606.77	0.12	0	74	3.9e-08	1	R.TYAPSNISWGIQDR.S
327	340	804.394	1606.77	1606.77	0.12	0	79	1.3e-08	1	R.TYAPSNISWGIQDR.S
327	340	804.394	1606.77	1606.77	0.12	0	79	1.4e-08	1	R.TYAPSNISWGIQDR.S
327	340	804.394	1606.77	1606.77	0.12	0	79	1.4e-08	1	R.TYAPSNISWGIQDR.S
327	340	536.599	1606.77	1606.77	0.19	0	65	3.5e-07	1	R.TYAPSNISWGIQDR.S
327	340	804.394	1606.77	1606.77	0.19	0	97	2e-10	1	R.TYAPSNISWGIQDR.S
327	340	804.394	1606.77	1606.77	0.19	0	79	1.3e-08	1	R.TYAPSNISWGIQDR.S
327	340	804.394	1606.77	1606.77	0.19	0	74	3.7e-08	1	R.TYAPSNISWGIQDR.S
327	340	804.394	1606.77	1606.77	0.19	0	79	1.4e-08	1	R.TYAPSNISWGIQDR.S
327	340	804.394	1606.77	1606.77	0.27	0	79	1.3e-08	1	R.TYAPSNISWGIQDR.S
327	340	804.394	1606.77	1606.77	0.27	0	79	1.4e-08	1	R.TYAPSNISWGIQDR.S
327	340	804.394	1606.77	1606.77	0.34	0	97	2.1e-10	1	R.TYAPSNISWGIQDR.S
327	340	804.394	1606.77	1606.77	0.34	0	74	3.8e-08	1	R.TYAPSNISWGIQDR.S
327	340	804.394	1606.77	1606.77	0.34	0	92	6.2e-10	1	R.TYAPSNISWGIQDR.S
327	340	804.394	1606.77	1606.77	0.34	0	74	4e-08	1	R.TYAPSNISWGIQDR.S
327	340	804.395	1606.77	1606.77	0.42	0	74	3.7e-08	1	R.TYAPSNISWGIQDR.S
327	340	804.395	1606.77	1606.77	0.5	0	67	2e-07	1	R.TYAPSNISWGIQDR.S
327	340	804.395	1606.77	1606.77	0.5	0	74	3.6e-08	1	R.TYAPSNISWGIQDR.S
327	340	804.395	1606.77	1606.77	0.5	0	74	3.9e-08	1	R.TYAPSNISWGIQDR.S
327	340	804.395	1606.77	1606.77	0.57	0	74	3.6e-08	1	R.TYAPSNISWGIQDR.S
327	340	804.395	1606.78	1606.77	1.26	0	63	4.8e-07	1	R.TYAPSNISWGIQDR.S
327	340	804.395	1606.78	1606.77	1.26	0	78	1.5e-08	1	R.TYAPSNISWGIQDR.S
327	340	804.395	1606.78	1606.77	1.26	0	96	2.5e-10	1	R.TYAPSNISWGIQDR.S
327	340	804.395	1606.78	1606.77	1.41	0	74	4.3e-08	1	R.TYAPSNISWGIQDR.S
327	340	804.396	1606.78	1606.77	1.64	0	63	5.2e-07	1	R.TYAPSNISWGIQDR.S
341	359	711.047	2130.12	2130.12	-0.12	2	48	1.5e-05	1	R.SASIRVKASYDQATHLEVR.V
341	359	533.537	2130.12	2130.12	0.45	2	45	3.5e-05	1	R.SASIRVKASYDQATHLEVR.V
346	359	404.965	1615.83	1615.83	-0.72	1	59	1.3e-06	1	R.VKASYDQATHLEVR.V
346	359	808.923	1615.83	1615.83	-0.55	1	83	5.4e-09	1	R.VKASYDQATHLEVR.V
346	359	404.965	1615.83	1615.83	-0.27	1	59	1.2e-06	1	R.VKASYDQATHLEVR.V
346	359	539.618	1615.83	1615.83	0.08	1	78	1.5e-08	1	R.VKASYDQATHLEVR.V
346	359	808.923	1615.83	1615.83	0.13	1	61	8.7e-07	1	R.VKASYDQATHLEVR.V
346	359	404.965	1615.83	1615.83	0.19	1	15	0.033	1	R.VKASYDQATHLEVR.V
346	359	539.618	1615.83	1615.83	0.19	1	79	1.2e-08	1	R.VKASYDQATHLEVR.V
346	359	539.618	1615.83	1615.83	0.19	1	76	2.6e-08	1	R.VKASYDQATHLEVR.V
346	359	808.923	1615.83	1615.83	0.28	1	89	1.2e-09	1	R.VKASYDQATHLEVR.V
346	359	539.618	1615.83	1615.83	0.31	1	66	2.7e-07	1	R.VKASYDQATHLEVR.V
346	359	808.924	1615.83	1615.83	0.96	1	96	2.7e-10	1	R.VKASYDQATHLEVR.V
346	359	539.619	1615.83	1615.83	1.33	1	31	0.00075	1	R.VKASYDQATHLEVR.V
346	386	1090.08	4356.29	4356.29	-0.61	2	20	0.011	1	R.VKASYDQATHLEVRVPSALSNPYLVSASVIASGLLGVMQNR.E
										+ Oxidation (M)
346	386	872.266	4356.29	4356.29	0.69	2	21	0.0074	1	R.VKASYDQATHLEVRVPSALSNPYLVSASVIASGLLGVMQNR.E
										+ Oxidation (M)
348	359	695.341	1388.67	1388.67	-1.05	0	80	1.1e-08	1	K.ASYDQATHLEVR.V
348	359	695.341	1388.67	1388.67	-0.88	0	92	5.9e-10	1	K.ASYDQATHLEVR.V
348	359	695.341	1388.67	1388.67	-0.79	0	74	4.1e-08	1	K.ASYDQATHLEVR.V
348	359	695.341	1388.67	1388.67	-0.79	0	80	1e-08	1	K.ASYDQATHLEVR.V
348	359	463.896	1388.67	1388.67	-0.71	0	57	1.9e-06	1	K.ASYDQATHLEVR.V
348	359	695.341	1388.67	1388.67	-0.7	0	80	9.8e-09	1	K.ASYDQATHLEVR.V
348	359	463.897	1388.67	1388.67	-0.64	0	59	1.4e-06	1	K.ASYDQATHLEVR.V
348	359	463.897	1388.67	1388.67	-0.58	0	53	5.4e-06	1	K.ASYDQATHLEVR.V
348	359	695.341	1388.67	1388.67	-0.52	0	67	1.8e-07	1	K.ASYDQATHLEVR.V
348	359	695.341	1388.67	1388.67	-0.52	0	79	1.2e-08	1	K.ASYDQATHLEVR.V
348	359	695.341	1388.67	1388.67	-0.52	0	80	1.1e-08	1	K.ASYDQATHLEVR.V
348	359	695.341	1388.67	1388.67	-0.44	0	86	2.5e-09	1	K.ASYDQATHLEVR.V
348	359	695.341	1388.67	1388.67	-0.44	0	90	1.1e-09	1	K.ASYDQATHLEVR.V
348	359	695.341	1388.67	1388.67	-0.44	0	93	5.6e-10	1	K.ASYDQATHLEVR.V
348	359	695.341	1388.67	1388.67	-0.44	0	82	5.9e-09	1	K.ASYDQATHLEVR.V
348	359	463.897	1388.67	1388.67	-0.38	0	64	3.6e-07	1	K.ASYDQATHLEVR.V
348	359	695.341	1388.67	1388.67	-0.35	0	64	3.6e-07	1	K.ASYDQATHLEVR.V
348	359	695.341	1388.67	1388.67	-0.35	0	63	4.7e-07	1	K.ASYDQATHLEVR.V
348	359	695.341	1388.67	1388.67	-0.35	0	51	7.5e-06	1	K.ASYDQATHLEVR.V
348	359	695.341	1388.67	1388.67	-0.35	0	80	1e-08	1	K.ASYDQATHLEVR.V
348	359	695.341	1388.67	1388.67	-0.35	0	75	3.5e-08	1	K.ASYDQATHLEVR.V
348	359	695.341	1388.67	1388.67	-0.35	0	89	1.2e-09	1	K.ASYDQATHLEVR.V
348	359	695.341	1388.67	1388.67	-0.35	0	83	5.3e-09	1	K.ASYDQATHLEVR.V
348	359	463.897	1388.67	1388.67	-0.31	0	78	1.8e-08	1	K.ASYDQATHLEVR.V
348	359	695.341	1388.67	1388.67	-0.26	0	74	4.3e-08	1	K.ASYDQATHLEVR.V
348	359	695.341	1388.67	1388.67	-0.26	0	78	1.6e-08	1	K.ASYDQATHLEVR.V
348	359	695.341	1388.67	1388.67	-0.26	0	81	7.1e-09	1	K.ASYDQATHLEVR.V
348	359	695.341	1388.67	1388.67	-0.26	0	83	5.2e-09	1	K.ASYDQATHLEVR.V
348	359	695.341	1388.67	1388.67	-0.26	0	79	1.4e-08	1	K.ASYDQATHLEVR.V
348	359	695.341	1388.67	1388.67	-0.26	0	86	2.3e-09	1	K.ASYDQATHLEVR.V
348	359	463.897	1388.67	1388.67	-0.25	0	46	2.4e-05	1	K.ASYDQATHLEVR.V
348	359	463.897	1388.67	1388.67	-0.25	0	48	1.5e-05	1	K.ASYDQATHLEVR.V
348	359	463.897	1388.67	1388.67	-0.25	0	47	1.8e-05	1	K.ASYDQATHLEVR.V
348	359	463.897	1388.67	1388.67	-0.18	0	42	6.9e-05	1	K.ASYDQATHLEVR.V
348	359	695.341	1388.67	1388.67	-0.17	0	79	1.3e-08	1	K.ASYDQATHLEVR.V
348	359	695.341	1388.67	1388.67	-0.17	0	30	0.00094	1	K.ASYDQATHLEVR.V
348	359	695.341	1388.67	1388.67	-0.17	0	83	4.7e-09	1	K.ASYDQATHLEVR.V
348	359	695.341	1388.67	1388.67	-0.17	0	87	2.2e-09	1	K.ASYDQATHLEVR.V
348	359	695.341	1388.67	1388.67	-0.17	0	91	7.3e-10	1	K.ASYDQATHLEVR.V
348	359	463.897	1388.67	1388.67	-0.12	0	49	1.4e-05	1	K.ASYDQATHLEVR.V
348	359	463.897	1388.67	1388.67	-0.12	0	49	1.3e-05	1	K.ASYDQATHLEVR.V
348	359	695.341	1388.67	1388.67	-0.084	0	60	9.8e-07	1	K.ASYDQATHLEVR.V
348	359	695.341	1388.67	1388.67	-0.084	0	82	6e-09	1	K.ASYDQATHLEVR.V
348	359	695.341	1388.67	1388.67	-0.084	0	43	5.5e-05	1	K.ASYDQATHLEVR.V
348	359	695.341	1388.67	1388.67	-0.084	0	80	1.1e-08	1	K.ASYDQATHLEVR.V
348	359	695.341	1388.67	1388.67	-0.084	0	89	1.1e-09	1	K.ASYDQATHLEVR.V
348	359	463.897	1388.67	1388.67	-0.049	0	39	0.00011	1	K.ASYDQATHLEVR.V
348	359	463.897	1388.67	1388.67	-0.049	0	40	8.9e-05	1	K.ASYDQATHLEVR.V
348	359	463.897	1388.67	1388.67	-0.049	0	59	1.3e-06	1	K.ASYDQATHLEVR.V
348	359	463.897	1388.67	1388.67	-0.049	0	55	3.1e-06	1	K.ASYDQATHLEVR.V
348	359	463.897	1388.67	1388.67	-0.049	0	57	2.2e-06	1	K.ASYDQATHLEVR.V
348	359	695.341	1388.67	1388.67	0.0036	0	89	1.4e-09	1	K.ASYDQATHLEVR.V
348	359	695.341	1388.67	1388.67	0.0036	0	79	1.3e-08	1	K.ASYDQATHLEVR.V
348	359	695.341	1388.67	1388.67	0.0036	0	92	6.2e-10	1	K.ASYDQATHLEVR.V
348	359	695.341	1388.67	1388.67	0.0036	0	89	1.3e-09	1	K.ASYDQATHLEVR.V
348	359	695.341	1388.67	1388.67	0.0036	0	92	6.1e-10	1	K.ASYDQATHLEVR.V
348	359	695.341	1388.67	1388.67	0.0036	0	88	1.7e-09	1	K.ASYDQATHLEVR.V
348	359	695.341	1388.67	1388.67	0.0036	0	87	1.9e-09	1	K.ASYDQATHLEVR.V
348	359	695.341	1388.67	1388.67	0.0036	0	76	2.4e-08	1	K.ASYDQATHLEVR.V
348	359	463.897	1388.67	1388.67	0.016	0	39	0.00012	1	K.ASYDQATHLEVR.V
348	359	463.897	1388.67	1388.67	0.083	0	46	2.4e-05	1	K.ASYDQATHLEVR.V
348	359	695.342	1388.67	1388.67	0.091	0	35	0.00035	1	K.ASYDQATHLEVR.V
348	359	695.342	1388.67	1388.67	0.091	0	94	4.1e-10	1	K.ASYDQATHLEVR.V
348	359	463.897	1388.67	1388.67	0.15	0	49	1.3e-05	1	K.ASYDQATHLEVR.V
348	359	695.342	1388.67	1388.67	0.18	0	63	4.5e-07	1	K.ASYDQATHLEVR.V
348	359	695.342	1388.67	1388.67	0.18	0	86	2.6e-09	1	K.ASYDQATHLEVR.V
348	359	695.342	1388.67	1388.67	0.18	0	92	6.8e-10	1	K.ASYDQATHLEVR.V
348	359	463.897	1388.67	1388.67	0.21	0	72	5.7e-08	1	K.ASYDQATHLEVR.V
348	359	695.342	1388.67	1388.67	0.27	0	87	1.8e-09	1	K.ASYDQATHLEVR.V
348	359	695.342	1388.67	1388.67	0.27	0	83	5.6e-09	1	K.ASYDQATHLEVR.V
348	359	695.342	1388.67	1388.67	0.27	0	90	1e-09	1	K.ASYDQATHLEVR.V
348	359	463.897	1388.67	1388.67	0.28	0	59	1.3e-06	1	K.ASYDQATHLEVR.V
348	359	695.342	1388.67	1388.67	0.44	0	77	2.2e-08	1	K.ASYDQATHLEVR.V
348	359	695.342	1388.67	1388.67	0.79	0	62	5.7e-07	1	K.ASYDQATHLEVR.V
348	359	695.342	1388.67	1388.67	0.79	0	79	1.2e-08	1	K.ASYDQATHLEVR.V
348	359	695.342	1388.67	1388.67	1.41	0	74	3.5e-08	1	K.ASYDQATHLEVR.V
348	359	695.343	1388.67	1388.67	1.58	0	34	0.0004	1	K.ASYDQATHLEVR.V
348	359	695.343	1388.67	1388.67	2.46	0	86	2.7e-09	1	K.ASYDQATHLEVR.V
348	386	1377.38	4129.13	4129.13	0.89	1	30	0.001	1	K.ASYDQATHLEVRVPSALSNPYLVSASVIASGLLGVMQNR.E
										+ Oxidation (M)
360	386	915.165	2742.47	2742.47	-0.26	0	75	3.5e-08	1	R.VPSALSNPYLVSASVIASGLLGVMQNR.E
360	386	686.626	2742.47	2742.47	-0.18	0	80	9.3e-09	1	R.VPSALSNPYLVSASVIASGLLGVMQNR.E
360	386	1372.24	2742.47	2742.47	-0.031	0	69	1.2e-07	1	R.VPSALSNPYLVSASVIASGLLGVMQNR.E
360	386	1372.24	2742.47	2742.47	0.32	0	22	0.0068	1	R.VPSALSNPYLVSASVIASGLLGVMQNR.E
360	386	1372.24	2742.48	2742.47	0.5	0	66	2.3e-07	1	R.VPSALSNPYLVSASVIASGLLGVMQNR.E
360	386	915.166	2742.48	2742.47	0.68	0	53	5.3e-06	1	R.VPSALSNPYLVSASVIASGLLGVMQNR.E
360	386	915.166	2742.48	2742.47	0.94	0	74	3.9e-08	1	R.VPSALSNPYLVSASVIASGLLGVMQNR.E
360	386	915.166	2742.48	2742.47	1.01	0	70	9.8e-08	1	R.VPSALSNPYLVSASVIASGLLGVMQNR.E
360	386	915.166	2742.48	2742.47	1.08	0	78	1.6e-08	1	R.VPSALSNPYLVSASVIASGLLGVMQNR.E
360	386	920.496	2758.47	2758.47	-1.09	0	53	5.2e-06	1	R.VPSALSNPYLVSASVIASGLLGVMQNR.E
										+ Oxidation (M)
360	386	920.496	2758.47	2758.47	-0.56	0	61	7.4e-07	1	R.VPSALSNPYLVSASVIASGLLGVMQNR.E
										+ Oxidation (M)
360	386	920.497	2758.47	2758.47	-0.097	0	24	0.0039	1	R.VPSALSNPYLVSASVIASGLLGVMQNR.E
										+ Oxidation (M)
360	386	1380.24	2758.47	2758.47	0.31	0	76	2.3e-08	1	R.VPSALSNPYLVSASVIASGLLGVMQNR.E
										+ Oxidation (M)
360	386	1380.24	2758.47	2758.47	0.48	0	47	2.2e-05	1	R.VPSALSNPYLVSASVIASGLLGVMQNR.E
										+ Oxidation (M)
360	386	1380.24	2758.47	2758.47	0.48	0	79	1.3e-08	1	R.VPSALSNPYLVSASVIASGLLGVMQNR.E
										+ Oxidation (M)
360	386	1380.24	2758.47	2758.47	0.66	0	60	1.1e-06	1	R.VPSALSNPYLVSASVIASGLLGVMQNR.E
										+ Oxidation (M)
360	386	1380.24	2758.47	2758.47	0.66	0	65	3.2e-07	1	R.VPSALSNPYLVSASVIASGLLGVMQNR.E
										+ Oxidation (M)
360	386	920.498	2758.47	2758.47	0.77	0	53	4.6e-06	1	R.VPSALSNPYLVSASVIASGLLGVMQNR.E
										+ Oxidation (M)
360	386	920.498	2758.47	2758.47	0.9	0	55	3.5e-06	1	R.VPSALSNPYLVSASVIASGLLGVMQNR.E
										+ Oxidation (M)
360	386	920.498	2758.47	2758.47	1.23	0	54	3.8e-06	1	R.VPSALSNPYLVSASVIASGLLGVMQNR.E
										+ Oxidation (M)
360	396	1222.33	3663.96	3663.97	-0.38	1	37	0.0002	1	R.VPSALSNPYLVSASVIASGLLGVMQNRELSPAAAGPK.E
360	396	916.999	3663.97	3663.97	0.47	1	55	3.3e-06	1	R.VPSALSNPYLVSASVIASGLLGVMQNRELSPAAAGPK.E
387	396	470.757	939.5	939.503	-2.45	0	44	4e-05	1	R.ELSPAAAGPK.E
387	396	470.758	939.501	939.503	-1.15	0	32	0.00061	1	R.ELSPAAAGPK.E
387	396	470.758	939.501	939.503	-1.15	0	56	2.8e-06	1	R.ELSPAAAGPK.E
387	396	470.758	939.502	939.503	-0.95	0	45	2.9e-05	1	R.ELSPAAAGPK.E
387	396	470.758	939.502	939.503	-0.82	0	50	1.1e-05	1	R.ELSPAAAGPK.E
387	396	470.758	939.502	939.503	-0.43	0	52	5.8e-06	1	R.ELSPAAAGPK.E
387	396	470.758	939.502	939.503	-0.37	0	45	3.5e-05	1	R.ELSPAAAGPK.E
387	396	470.758	939.502	939.503	-0.37	0	48	1.7e-05	1	R.ELSPAAAGPK.E
387	396	470.758	939.502	939.503	-0.37	0	46	2.7e-05	1	R.ELSPAAAGPK.E
387	396	470.758	939.502	939.503	-0.37	0	49	1.3e-05	1	R.ELSPAAAGPK.E
387	396	470.758	939.502	939.503	-0.3	0	51	7.8e-06	1	R.ELSPAAAGPK.E
387	396	470.758	939.502	939.503	-0.24	0	17	0.021	1	R.ELSPAAAGPK.E
387	396	470.759	939.502	939.503	-0.17	0	48	1.7e-05	1	R.ELSPAAAGPK.E
387	396	470.759	939.502	939.503	-0.17	0	40	0.00011	1	R.ELSPAAAGPK.E
387	396	470.759	939.502	939.503	-0.17	0	42	5.6e-05	1	R.ELSPAAAGPK.E
387	396	470.759	939.502	939.503	-0.17	0	56	2.7e-06	1	R.ELSPAAAGPK.E
387	396	470.759	939.502	939.503	-0.17	0	56	2.2e-06	1	R.ELSPAAAGPK.E
387	396	470.759	939.502	939.503	-0.11	0	51	8.9e-06	1	R.ELSPAAAGPK.E
387	396	470.759	939.502	939.503	-0.11	0	39	0.00012	1	R.ELSPAAAGPK.E
387	396	470.759	939.503	939.503	-0.045	0	31	0.00079	1	R.ELSPAAAGPK.E
387	396	470.759	939.503	939.503	-0.045	0	46	2.5e-05	1	R.ELSPAAAGPK.E
387	396	470.759	939.503	939.503	-0.045	0	53	5.2e-06	1	R.ELSPAAAGPK.E
387	396	470.759	939.503	939.503	-0.045	0	57	2.2e-06	1	R.ELSPAAAGPK.E
387	396	470.759	939.503	939.503	-0.045	0	55	3.5e-06	1	R.ELSPAAAGPK.E
387	396	470.759	939.503	939.503	0.085	0	48	1.5e-05	1	R.ELSPAAAGPK.E
387	396	470.759	939.503	939.503	0.085	0	44	3.6e-05	1	R.ELSPAAAGPK.E
387	396	470.759	939.503	939.503	0.085	0	54	4e-06	1	R.ELSPAAAGPK.E
387	396	470.759	939.503	939.503	0.085	0	53	5e-06	1	R.ELSPAAAGPK.E
387	396	470.759	939.503	939.503	0.15	0	44	4.1e-05	1	R.ELSPAAAGPK.E
387	396	470.759	939.503	939.503	0.15	0	43	5.1e-05	1	R.ELSPAAAGPK.E
387	396	470.759	939.503	939.503	0.15	0	56	2.6e-06	1	R.ELSPAAAGPK.E
387	396	470.759	939.503	939.503	0.15	0	54	4e-06	1	R.ELSPAAAGPK.E
387	396	470.759	939.503	939.503	0.15	0	56	2.2e-06	1	R.ELSPAAAGPK.E
387	396	470.759	939.503	939.503	0.22	0	55	3.4e-06	1	R.ELSPAAAGPK.E
387	396	470.759	939.503	939.503	0.22	0	52	5.9e-06	1	R.ELSPAAAGPK.E
387	396	470.759	939.503	939.503	0.22	0	54	4e-06	1	R.ELSPAAAGPK.E
387	396	470.759	939.503	939.503	0.28	0	46	2.4e-05	1	R.ELSPAAAGPK.E
387	396	470.759	939.503	939.503	0.28	0	45	3.1e-05	1	R.ELSPAAAGPK.E
387	396	470.759	939.503	939.503	0.28	0	57	1.9e-06	1	R.ELSPAAAGPK.E
387	396	470.759	939.503	939.503	0.35	0	34	0.00041	1	R.ELSPAAAGPK.E
387	396	470.759	939.503	939.503	0.35	0	39	0.00013	1	R.ELSPAAAGPK.E
387	396	470.759	939.503	939.503	0.35	0	60	9.6e-07	1	R.ELSPAAAGPK.E
387	396	470.759	939.503	939.503	0.35	0	42	5.7e-05	1	R.ELSPAAAGPK.E
387	396	470.759	939.503	939.503	0.35	0	47	2.2e-05	1	R.ELSPAAAGPK.E
387	396	470.759	939.503	939.503	0.41	0	44	3.8e-05	1	R.ELSPAAAGPK.E
387	396	470.759	939.503	939.503	0.41	0	48	1.7e-05	1	R.ELSPAAAGPK.E
387	396	470.759	939.503	939.503	0.48	0	39	0.00011	1	R.ELSPAAAGPK.E
387	396	470.759	939.503	939.503	0.48	0	50	1.1e-05	1	R.ELSPAAAGPK.E
387	396	470.759	939.503	939.503	0.54	0	53	5.2e-06	1	R.ELSPAAAGPK.E
387	396	470.759	939.503	939.503	0.61	0	21	0.0072	1	R.ELSPAAAGPK.E
387	396	470.759	939.503	939.503	0.67	0	38	0.00016	1	R.ELSPAAAGPK.E
387	396	470.759	939.503	939.503	0.87	0	48	1.6e-05	1	R.ELSPAAAGPK.E
387	396	470.759	939.504	939.503	1.26	0	44	4.4e-05	1	R.ELSPAAAGPK.E
387	396	470.759	939.504	939.503	1.45	0	41	8.1e-05	1	R.ELSPAAAGPK.E
387	401	763.875	1525.74	1525.74	-1	1	63	7.2e-07	1	R.ELSPAAAGPKEDDAR.F
387	401	763.875	1525.74	1525.74	-0.76	1	51	1.1e-05	1	R.ELSPAAAGPKEDDAR.F
387	401	763.875	1525.74	1525.74	-0.76	1	62	9.2e-07	1	R.ELSPAAAGPKEDDAR.F
387	401	763.875	1525.74	1525.74	-0.68	1	68	2.1e-07	1	R.ELSPAAAGPKEDDAR.F
387	401	763.875	1525.74	1525.74	-0.6	1	56	3.3e-06	1	R.ELSPAAAGPKEDDAR.F
387	401	509.586	1525.74	1525.74	-0.56	1	52	1e-05	1	R.ELSPAAAGPKEDDAR.F
387	401	509.586	1525.74	1525.74	-0.56	1	46	3.3e-05	1	R.ELSPAAAGPKEDDAR.F
387	401	509.586	1525.74	1525.74	-0.44	1	57	2.9e-06	1	R.ELSPAAAGPKEDDAR.F
387	401	763.875	1525.74	1525.74	-0.44	1	66	3.9e-07	1	R.ELSPAAAGPKEDDAR.F
387	401	763.876	1525.74	1525.74	-0.36	1	51	1.2e-05	1	R.ELSPAAAGPKEDDAR.F
387	401	763.876	1525.74	1525.74	-0.36	1	74	5.7e-08	1	R.ELSPAAAGPKEDDAR.F
387	401	763.876	1525.74	1525.74	-0.36	1	85	4.4e-09	1	R.ELSPAAAGPKEDDAR.F
387	401	509.586	1525.74	1525.74	-0.32	1	42	8.2e-05	1	R.ELSPAAAGPKEDDAR.F
387	401	763.876	1525.74	1525.74	-0.28	1	43	7e-05	1	R.ELSPAAAGPKEDDAR.F
387	401	763.876	1525.74	1525.74	-0.28	1	50	1.3e-05	1	R.ELSPAAAGPKEDDAR.F
387	401	763.876	1525.74	1525.74	-0.28	1	47	2.9e-05	1	R.ELSPAAAGPKEDDAR.F
387	401	763.876	1525.74	1525.74	-0.2	1	85	4.1e-09	1	R.ELSPAAAGPKEDDAR.F
387	401	509.586	1525.74	1525.74	-0.15	1	44	5.8e-05	1	R.ELSPAAAGPKEDDAR.F
387	401	509.586	1525.74	1525.74	-0.15	1	41	0.00013	1	R.ELSPAAAGPKEDDAR.F
387	401	763.876	1525.74	1525.74	-0.12	1	15	0.05	1	R.ELSPAAAGPKEDDAR.F
387	401	763.876	1525.74	1525.74	-0.12	1	17	0.031	1	R.ELSPAAAGPKEDDAR.F
387	401	763.876	1525.74	1525.74	-0.12	1	87	3.1e-09	1	R.ELSPAAAGPKEDDAR.F
387	401	509.586	1525.74	1525.74	-0.085	1	48	2.3e-05	1	R.ELSPAAAGPKEDDAR.F
387	401	509.586	1525.74	1525.74	-0.085	1	46	3.5e-05	1	R.ELSPAAAGPKEDDAR.F
387	401	763.876	1525.74	1525.74	-0.037	1	44	5.4e-05	1	R.ELSPAAAGPKEDDAR.F
387	401	763.876	1525.74	1525.74	-0.037	1	66	4e-07	1	R.ELSPAAAGPKEDDAR.F
387	401	509.586	1525.74	1525.74	-0.026	1	61	1.3e-06	1	R.ELSPAAAGPKEDDAR.F
387	401	509.586	1525.74	1525.74	-0.026	1	47	2.9e-05	1	R.ELSPAAAGPKEDDAR.F
387	401	509.586	1525.74	1525.74	0.035	1	48	2.5e-05	1	R.ELSPAAAGPKEDDAR.F
387	401	763.876	1525.74	1525.74	0.044	1	78	2.3e-08	1	R.ELSPAAAGPKEDDAR.F
387	401	509.586	1525.74	1525.74	0.094	1	15	0.042	1	R.ELSPAAAGPKEDDAR.F
387	401	509.586	1525.74	1525.74	0.094	1	47	2.9e-05	1	R.ELSPAAAGPKEDDAR.F
387	401	763.876	1525.74	1525.74	0.12	1	68	2.5e-07	1	R.ELSPAAAGPKEDDAR.F
387	401	763.876	1525.74	1525.74	0.12	1	76	3.7e-08	1	R.ELSPAAAGPKEDDAR.F
387	401	763.876	1525.74	1525.74	0.12	1	81	1.2e-08	1	R.ELSPAAAGPKEDDAR.F
387	401	509.586	1525.74	1525.74	0.16	1	47	3e-05	1	R.ELSPAAAGPKEDDAR.F
387	401	509.586	1525.74	1525.74	0.16	1	43	8.1e-05	1	R.ELSPAAAGPKEDDAR.F
387	401	763.876	1525.74	1525.74	0.2	1	49	2e-05	1	R.ELSPAAAGPKEDDAR.F
387	401	763.876	1525.74	1525.74	0.2	1	74	5.9e-08	1	R.ELSPAAAGPKEDDAR.F
387	401	509.587	1525.74	1525.74	0.28	1	51	1.1e-05	1	R.ELSPAAAGPKEDDAR.F
387	401	509.587	1525.74	1525.74	0.28	1	57	2.9e-06	1	R.ELSPAAAGPKEDDAR.F
387	401	763.876	1525.74	1525.74	0.28	1	16	0.036	1	R.ELSPAAAGPKEDDAR.F
387	401	763.876	1525.74	1525.74	0.28	1	29	0.0017	1	R.ELSPAAAGPKEDDAR.F
387	401	763.876	1525.74	1525.74	0.28	1	55	4.1e-06	1	R.ELSPAAAGPKEDDAR.F
387	401	763.876	1525.74	1525.74	0.28	1	55	4.7e-06	1	R.ELSPAAAGPKEDDAR.F
387	401	763.876	1525.74	1525.74	0.28	1	71	1.1e-07	1	R.ELSPAAAGPKEDDAR.F
387	401	763.876	1525.74	1525.74	0.28	1	61	1.2e-06	1	R.ELSPAAAGPKEDDAR.F
387	401	763.876	1525.74	1525.74	0.36	1	34	0.00053	1	R.ELSPAAAGPKEDDAR.F
387	401	763.876	1525.74	1525.74	0.36	1	84	5.2e-09	1	R.ELSPAAAGPKEDDAR.F
387	401	509.587	1525.74	1525.74	0.4	1	44	6.3e-05	1	R.ELSPAAAGPKEDDAR.F
387	401	763.876	1525.74	1525.74	0.44	1	44	6.4e-05	1	R.ELSPAAAGPKEDDAR.F
387	401	509.587	1525.74	1525.74	0.45	1	50	1.5e-05	1	R.ELSPAAAGPKEDDAR.F
387	401	763.876	1525.74	1525.74	0.52	1	49	1.7e-05	1	R.ELSPAAAGPKEDDAR.F
387	401	763.876	1525.74	1525.74	0.52	1	61	1.1e-06	1	R.ELSPAAAGPKEDDAR.F
387	401	509.587	1525.74	1525.74	0.57	1	48	2.5e-05	1	R.ELSPAAAGPKEDDAR.F
387	401	763.876	1525.74	1525.74	0.6	1	62	8.7e-07	1	R.ELSPAAAGPKEDDAR.F
387	401	509.587	1525.74	1525.74	0.69	1	56	3.6e-06	1	R.ELSPAAAGPKEDDAR.F
387	401	763.876	1525.74	1525.74	0.76	1	19	0.018	1	R.ELSPAAAGPKEDDAR.F
387	401	509.587	1525.74	1525.74	0.81	1	35	0.00045	1	R.ELSPAAAGPKEDDAR.F
387	401	509.587	1525.74	1525.74	0.87	1	47	3.2e-05	1	R.ELSPAAAGPKEDDAR.F
387	401	509.587	1525.74	1525.74	1.42	1	21	0.01	1	R.ELSPAAAGPKEDDAR.F
387	404	965.978	1929.94	1929.94	-0.74	2	74	4e-08	1	R.ELSPAAAGPKEDDARFEK.L
387	404	644.322	1929.94	1929.94	0.26	2	57	2e-06	1	R.ELSPAAAGPKEDDARFEK.L
387	404	483.493	1929.94	1929.94	0.32	2	30	0.0011	1	R.ELSPAAAGPKEDDARFEK.L
387	404	965.979	1929.94	1929.94	0.46	2	48	1.5e-05	1	R.ELSPAAAGPKEDDARFEK.L
387	404	644.322	1929.94	1929.94	0.65	2	44	4.5e-05	1	R.ELSPAAAGPKEDDARFEK.L
397	404	505.233	1008.45	1008.45	-0.56	1	15	0.033	1	K.EDDARFEK.L
397	404	505.233	1008.45	1008.45	-0.5	1	25	0.0034	1	K.EDDARFEK.L
397	404	505.233	1008.45	1008.45	0.05	1	16	0.026	1	K.EDDARFEK.L
397	404	505.233	1008.45	1008.45	0.11	1	37	0.00019	1	K.EDDARFEK.L
397	404	505.233	1008.45	1008.45	0.17	1	21	0.0076	1	K.EDDARFEK.L
397	404	505.233	1008.45	1008.45	0.17	1	42	6.4e-05	1	K.EDDARFEK.L
402	423	816.76	2447.26	2447.26	0.0094	1	17	0.019	1	R.FEKLPTAIEDALEAFEADVALR.E
402	423	816.76	2447.26	2447.26	0.16	1	103	4.8e-11	1	R.FEKLPTAIEDALEAFEADVALR.E
402	423	816.76	2447.26	2447.26	0.16	1	86	2.4e-09	1	R.FEKLPTAIEDALEAFEADVALR.E
402	423	816.76	2447.26	2447.26	0.23	1	61	8.6e-07	1	R.FEKLPTAIEDALEAFEADVALR.E
402	423	816.76	2447.26	2447.26	0.38	1	80	9.2e-09	1	R.FEKLPTAIEDALEAFEADVALR.E
402	423	1224.64	2447.26	2447.26	0.51	1	20	0.011	1	R.FEKLPTAIEDALEAFEADVALR.E
402	423	816.761	2447.26	2447.26	0.76	1	80	1.1e-08	1	R.FEKLPTAIEDALEAFEADVALR.E
402	423	816.761	2447.26	2447.26	0.83	1	60	9e-07	1	R.FEKLPTAIEDALEAFEADVALR.E
402	432	871.936	3483.71	3483.71	0.48	2	36	0.00025	1	R.FEKLPTAIEDALEAFEADVALREMLGDEFAK.V
										+ Oxidation (M)
405	423	1022.53	2043.05	2043.05	-0.8	0	116	2.4e-12	1	K.LPTAIEDALEAFEADVALR.E
405	423	682.025	2043.05	2043.05	-0.21	0	80	9.4e-09	1	K.LPTAIEDALEAFEADVALR.E
405	423	682.025	2043.05	2043.05	0.14	0	32	0.00057	1	K.LPTAIEDALEAFEADVALR.E
405	423	1022.53	2043.05	2043.05	0.27	0	53	4.5e-06	1	K.LPTAIEDALEAFEADVALR.E
405	423	1022.53	2043.05	2043.05	0.51	0	108	1.4e-11	1	K.LPTAIEDALEAFEADVALR.E
405	423	1022.53	2043.05	2043.05	0.57	0	96	2.5e-10	1	K.LPTAIEDALEAFEADVALR.E
405	423	682.025	2043.05	2043.05	0.68	0	93	5.6e-10	1	K.LPTAIEDALEAFEADVALR.E
405	423	682.025	2043.05	2043.05	0.68	0	80	9.2e-09	1	K.LPTAIEDALEAFEADVALR.E
405	423	682.025	2043.05	2043.05	0.86	0	77	1.8e-08	1	K.LPTAIEDALEAFEADVALR.E
405	423	1022.53	2043.05	2043.05	0.99	0	98	1.7e-10	1	K.LPTAIEDALEAFEADVALR.E
405	423	1022.53	2043.05	2043.05	0.99	0	98	1.6e-10	1	K.LPTAIEDALEAFEADVALR.E
405	423	682.025	2043.05	2043.05	1.04	0	75	3.5e-08	1	K.LPTAIEDALEAFEADVALR.E
405	423	1022.53	2043.05	2043.05	1.11	0	93	5.2e-10	1	K.LPTAIEDALEAFEADVALR.E
405	432	770.883	3079.5	3079.51	-0.91	1	19	0.011	1	K.LPTAIEDALEAFEADVALREMLGDEFAK.V
										+ Oxidation (M)
405	432	770.884	3079.51	3079.51	0.67	1	40	0.0001	1	K.LPTAIEDALEAFEADVALREMLGDEFAK.V
										+ Oxidation (M)
405	432	1027.51	3079.51	3079.51	0.74	1	19	0.014	1	K.LPTAIEDALEAFEADVALREMLGDEFAK.V
										+ Oxidation (M)
405	432	1027.51	3079.51	3079.51	0.74	1	15	0.033	1	K.LPTAIEDALEAFEADVALREMLGDEFAK.V
										+ Oxidation (M)
405	432	1027.51	3079.51	3079.51	1.09	1	17	0.019	1	K.LPTAIEDALEAFEADVALREMLGDEFAK.V
										+ Oxidation (M)
424	432	520.242	1038.47	1038.47	-0.2	0	54	4.3e-06	1	R.EMLGDEFAK.V
424	432	520.242	1038.47	1038.47	0.034	0	52	6.1e-06	1	R.EMLGDEFAK.V
424	432	520.242	1038.47	1038.47	0.034	0	54	4.3e-06	1	R.EMLGDEFAK.V
424	432	520.242	1038.47	1038.47	0.034	0	45	3e-05	1	R.EMLGDEFAK.V
424	432	520.242	1038.47	1038.47	0.39	0	47	2.1e-05	1	R.EMLGDEFAK.V
424	432	520.242	1038.47	1038.47	0.62	0	21	0.0071	1	R.EMLGDEFAK.V
424	432	528.239	1054.46	1054.46	-1.17	0	30	0.00095	1	R.EMLGDEFAK.V
										+ Oxidation (M)
424	432	528.239	1054.46	1054.46	-0.94	0	51	7.2e-06	1	R.EMLGDEFAK.V
										+ Oxidation (M)
424	432	528.239	1054.46	1054.46	-0.7	0	30	0.0011	1	R.EMLGDEFAK.V
										+ Oxidation (M)
424	432	528.239	1054.46	1054.46	-0.47	0	46	2.3e-05	1	R.EMLGDEFAK.V
										+ Oxidation (M)
424	432	528.239	1054.46	1054.46	-0.47	0	41	7.2e-05	1	R.EMLGDEFAK.V
										+ Oxidation (M)
424	432	528.239	1054.46	1054.46	-0.24	0	44	4.4e-05	1	R.EMLGDEFAK.V
										+ Oxidation (M)
424	432	528.239	1054.46	1054.46	-0.24	0	45	3.5e-05	1	R.EMLGDEFAK.V
										+ Oxidation (M)
424	432	528.239	1054.46	1054.46	-0.13	0	21	0.0077	1	R.EMLGDEFAK.V
										+ Oxidation (M)
424	432	528.239	1054.46	1054.46	-0.13	0	35	0.00029	1	R.EMLGDEFAK.V
										+ Oxidation (M)
424	432	528.239	1054.46	1054.46	-0.13	0	47	2.1e-05	1	R.EMLGDEFAK.V
										+ Oxidation (M)
424	432	528.239	1054.46	1054.46	-0.0095	0	50	1e-05	1	R.EMLGDEFAK.V
										+ Oxidation (M)
424	432	528.239	1054.46	1054.46	-0.0095	0	45	3.1e-05	1	R.EMLGDEFAK.V
										+ Oxidation (M)
424	432	528.239	1054.46	1054.46	-0.0095	0	45	3.1e-05	1	R.EMLGDEFAK.V
										+ Oxidation (M)
424	432	528.239	1054.46	1054.46	0.11	0	25	0.0028	1	R.EMLGDEFAK.V
										+ Oxidation (M)
424	432	528.239	1054.46	1054.46	0.11	0	40	0.0001	1	R.EMLGDEFAK.V
										+ Oxidation (M)
424	432	528.239	1054.46	1054.46	0.11	0	48	1.4e-05	1	R.EMLGDEFAK.V
										+ Oxidation (M)
424	432	528.239	1054.46	1054.46	0.22	0	37	0.0002	1	R.EMLGDEFAK.V
										+ Oxidation (M)
424	432	528.239	1054.46	1054.46	0.22	0	48	1.4e-05	1	R.EMLGDEFAK.V
										+ Oxidation (M)
424	432	528.24	1054.46	1054.46	0.34	0	34	0.00041	1	R.EMLGDEFAK.V
										+ Oxidation (M)
424	432	528.24	1054.46	1054.46	0.45	0	45	2.9e-05	1	R.EMLGDEFAK.V
										+ Oxidation (M)
424	432	528.24	1054.46	1054.46	0.57	0	31	0.00081	1	R.EMLGDEFAK.V
										+ Oxidation (M)
424	432	528.24	1054.46	1054.46	0.57	0	36	0.00026	1	R.EMLGDEFAK.V
										+ Oxidation (M)
424	432	528.24	1054.46	1054.46	0.57	0	41	8.5e-05	1	R.EMLGDEFAK.V
										+ Oxidation (M)
424	432	528.24	1054.46	1054.46	0.68	0	51	7.6e-06	1	R.EMLGDEFAK.V
										+ Oxidation (M)
424	432	528.24	1054.46	1054.46	0.68	0	43	4.7e-05	1	R.EMLGDEFAK.V
										+ Oxidation (M)
424	432	528.24	1054.46	1054.46	0.68	0	42	6.6e-05	1	R.EMLGDEFAK.V
										+ Oxidation (M)
424	432	528.24	1054.46	1054.46	0.8	0	17	0.021	1	R.EMLGDEFAK.V
										+ Oxidation (M)
424	432	528.24	1054.46	1054.46	0.8	0	35	0.0003	1	R.EMLGDEFAK.V
										+ Oxidation (M)
424	432	528.24	1054.46	1054.46	0.8	0	41	8.5e-05	1	R.EMLGDEFAK.V
										+ Oxidation (M)
424	432	528.24	1054.47	1054.46	0.92	0	35	0.0003	1	R.EMLGDEFAK.V
										+ Oxidation (M)
424	432	528.24	1054.47	1054.46	1.03	0	39	0.00012	1	R.EMLGDEFAK.V
										+ Oxidation (M)
433	444	489.259	1464.75	1464.75	-0.25	1	34	0.00044	1	K.VYLAMKWQEAAR.L
445	461	1036.99	2071.97	2071.97	-2.74	1	48	1.4e-05	1	R.LRDEIPAAETNEYFELY.-
445	461	691.665	2071.97	2071.97	-0.69	1	83	4.7e-09	1	R.LRDEIPAAETNEYFELY.-
445	461	1036.99	2071.97	2071.97	-0.27	1	82	6.8e-09	1	R.LRDEIPAAETNEYFELY.-
445	461	691.665	2071.97	2071.97	-0.25	1	43	4.7e-05	1	R.LRDEIPAAETNEYFELY.-
445	461	691.665	2071.97	2071.97	-0.16	1	22	0.0066	1	R.LRDEIPAAETNEYFELY.-
445	461	691.665	2071.97	2071.97	-0.07	1	34	0.00045	1	R.LRDEIPAAETNEYFELY.-
445	461	1036.99	2071.97	2071.97	-0.034	1	66	2.3e-07	1	R.LRDEIPAAETNEYFELY.-
445	461	1036.99	2071.97	2071.97	-0.034	1	60	9.4e-07	1	R.LRDEIPAAETNEYFELY.-
445	461	1036.99	2071.97	2071.97	0.083	1	67	2.2e-07	1	R.LRDEIPAAETNEYFELY.-
445	461	1036.99	2071.97	2071.97	0.083	1	82	6.9e-09	1	R.LRDEIPAAETNEYFELY.-
445	461	1036.99	2071.97	2071.97	0.083	1	66	2.3e-07	1	R.LRDEIPAAETNEYFELY.-
445	461	691.665	2071.97	2071.97	0.28	1	62	6.5e-07	1	R.LRDEIPAAETNEYFELY.-
445	461	691.665	2071.97	2071.97	0.28	1	62	6e-07	1	R.LRDEIPAAETNEYFELY.-
445	461	1036.99	2071.97	2071.97	0.32	1	82	7e-09	1	R.LRDEIPAAETNEYFELY.-
445	461	1036.99	2071.97	2071.97	0.32	1	66	2.4e-07	1	R.LRDEIPAAETNEYFELY.-
445	461	1036.99	2071.97	2071.97	0.32	1	81	7.1e-09	1	R.LRDEIPAAETNEYFELY.-
445	461	1036.99	2071.97	2071.97	0.44	1	81	7.2e-09	1	R.LRDEIPAAETNEYFELY.-
445	461	1036.99	2071.97	2071.97	0.44	1	81	7.1e-09	1	R.LRDEIPAAETNEYFELY.-
445	461	1036.99	2071.97	2071.97	0.44	1	81	7.1e-09	1	R.LRDEIPAAETNEYFELY.-
445	461	1036.99	2071.97	2071.97	0.44	1	82	6.9e-09	1	R.LRDEIPAAETNEYFELY.-
445	461	1036.99	2071.97	2071.97	0.44	1	81	7.2e-09	1	R.LRDEIPAAETNEYFELY.-
445	461	1036.99	2071.97	2071.97	0.55	1	81	7.1e-09	1	R.LRDEIPAAETNEYFELY.-
445	461	1036.99	2071.97	2071.97	0.55	1	66	2.4e-07	1	R.LRDEIPAAETNEYFELY.-
445	461	1036.99	2071.97	2071.97	0.55	1	66	2.4e-07	1	R.LRDEIPAAETNEYFELY.-
[truncated: 6 more rows]

## Sheet: Table S6
Table S6 The nano-LC-MS/MS analysis of adenylylation of the purified GlnA4
Start	End	Observed	Mr(expt)	Mr(calc)	ppm	Missed cleavage sites	Score	Expect	Rank	Peptide
7	16	513.75	1025.49	1025.49	0.05	0	64	3.6e-07	1	R.YAMGDSLAAK.H
7	16	513.75	1025.49	1025.49	0.17	0	58	1.7e-06	1	R.YAMGDSLAAK.H
7	16	513.75	1025.49	1025.49	0.17	0	38	0.00015	1	R.YAMGDSLAAK.H
7	16	513.75	1025.49	1025.49	0.29	0	58	1.7e-06	1	R.YAMGDSLAAK.H
7	16	513.75	1025.49	1025.49	0.29	0	53	4.5e-06	1	R.YAMGDSLAAK.H
7	16	513.75	1025.49	1025.49	0.41	0	55	2.9e-06	1	R.YAMGDSLAAK.H
7	16	513.75	1025.49	1025.49	0.41	0	31	0.00077	1	R.YAMGDSLAAK.H
7	16	513.75	1025.49	1025.49	0.41	0	58	1.5e-06	1	R.YAMGDSLAAK.H
7	16	513.75	1025.49	1025.49	0.53	0	35	0.00035	1	R.YAMGDSLAAK.H
7	16	513.75	1025.49	1025.49	0.53	0	56	2.4e-06	1	R.YAMGDSLAAK.H
7	16	513.75	1025.49	1025.49	0.64	0	58	1.7e-06	1	R.YAMGDSLAAK.H
7	16	513.75	1025.49	1025.49	0.76	0	56	2.5e-06	1	R.YAMGDSLAAK.H
7	16	513.75	1025.49	1025.49	0.76	0	39	0.00012	1	R.YAMGDSLAAK.H
7	16	513.75	1025.49	1025.49	0.88	0	60	1.1e-06	1	R.YAMGDSLAAK.H
7	16	521.747	1041.48	1041.48	-0.23	0	30	0.001	1	R.YAMGDSLAAK.H
										+ Oxidation (M)
7	16	521.747	1041.48	1041.48	-0.11	0	40	9.9e-05	1	R.YAMGDSLAAK.H
										+ Oxidation (M)
7	16	521.747	1041.48	1041.48	-0.11	0	58	1.5e-06	1	R.YAMGDSLAAK.H
										+ Oxidation (M)
7	16	521.747	1041.48	1041.48	0.0038	0	18	0.017	1	R.YAMGDSLAAK.H
										+ Oxidation (M)
7	16	521.747	1041.48	1041.48	0.0038	0	40	0.00011	1	R.YAMGDSLAAK.H
										+ Oxidation (M)
7	16	521.747	1041.48	1041.48	0.12	0	16	0.024	1	R.YAMGDSLAAK.H
										+ Oxidation (M)
7	16	521.747	1041.48	1041.48	0.12	0	26	0.0023	1	R.YAMGDSLAAK.H
										+ Oxidation (M)
7	16	521.747	1041.48	1041.48	0.12	0	47	1.8e-05	1	R.YAMGDSLAAK.H
										+ Oxidation (M)
7	16	521.747	1041.48	1041.48	0.24	0	17	0.02	1	R.YAMGDSLAAK.H
										+ Oxidation (M)
7	16	521.747	1041.48	1041.48	0.24	0	27	0.002	1	R.YAMGDSLAAK.H
										+ Oxidation (M)
7	16	521.747	1041.48	1041.48	0.24	0	54	3.9e-06	1	R.YAMGDSLAAK.H
										+ Oxidation (M)
7	16	521.747	1041.48	1041.48	0.24	0	44	3.7e-05	1	R.YAMGDSLAAK.H
										+ Oxidation (M)
7	16	521.747	1041.48	1041.48	0.24	0	46	2.5e-05	1	R.YAMGDSLAAK.H
										+ Oxidation (M)
7	16	521.747	1041.48	1041.48	0.24	0	47	1.9e-05	1	R.YAMGDSLAAK.H
										+ Oxidation (M)
7	16	521.747	1041.48	1041.48	0.24	0	61	8.4e-07	1	R.YAMGDSLAAK.H
										+ Oxidation (M)
7	16	521.747	1041.48	1041.48	0.36	0	28	0.0018	1	R.YAMGDSLAAK.H
										+ Oxidation (M)
7	16	521.747	1041.48	1041.48	0.36	0	17	0.022	1	R.YAMGDSLAAK.H
										+ Oxidation (M)
7	16	521.747	1041.48	1041.48	0.36	0	30	0.0011	1	R.YAMGDSLAAK.H
										+ Oxidation (M)
7	16	521.747	1041.48	1041.48	0.36	0	41	8.7e-05	1	R.YAMGDSLAAK.H
										+ Oxidation (M)
7	16	521.747	1041.48	1041.48	0.36	0	44	4.1e-05	1	R.YAMGDSLAAK.H
										+ Oxidation (M)
7	16	521.748	1041.48	1041.48	0.47	0	25	0.0029	1	R.YAMGDSLAAK.H
										+ Oxidation (M)
7	16	521.748	1041.48	1041.48	0.59	0	16	0.024	1	R.YAMGDSLAAK.H
										+ Oxidation (M)
7	16	521.748	1041.48	1041.48	0.59	0	28	0.0015	1	R.YAMGDSLAAK.H
										+ Oxidation (M)
7	16	521.748	1041.48	1041.48	0.71	0	16	0.026	1	R.YAMGDSLAAK.H
										+ Oxidation (M)
7	16	521.748	1041.48	1041.48	0.71	0	14	0.044	1	R.YAMGDSLAAK.H
										+ Oxidation (M)
7	30	869.414	2605.22	2605.22	-1.25	1	23	0.0055	1	R.YAMGDSLAAKHGLWSEEQIDAAAR.V
										+ Oxidation (M)
17	30	791.883	1581.75	1581.75	-0.86	0	77	2.2e-08	1	K.HGLWSEEQIDAAAR.V
17	30	791.884	1581.75	1581.75	-0.63	0	85	3.2e-09	1	K.HGLWSEEQIDAAAR.V
17	30	791.884	1581.75	1581.75	-0.56	0	73	5.2e-08	1	K.HGLWSEEQIDAAAR.V
17	30	528.258	1581.75	1581.75	-0.53	0	30	0.001	1	K.HGLWSEEQIDAAAR.V
17	30	528.258	1581.75	1581.75	-0.53	0	53	5.1e-06	1	K.HGLWSEEQIDAAAR.V
17	30	791.884	1581.75	1581.75	-0.48	0	24	0.0042	1	K.HGLWSEEQIDAAAR.V
17	30	791.884	1581.75	1581.75	-0.48	0	46	2.8e-05	1	K.HGLWSEEQIDAAAR.V
17	30	791.884	1581.75	1581.75	-0.4	0	55	3.2e-06	1	K.HGLWSEEQIDAAAR.V
17	30	791.884	1581.75	1581.75	-0.4	0	90	1.1e-09	1	K.HGLWSEEQIDAAAR.V
17	30	791.884	1581.75	1581.75	-0.32	0	82	6.7e-09	1	K.HGLWSEEQIDAAAR.V
17	30	528.258	1581.75	1581.75	-0.29	0	60	1e-06	1	K.HGLWSEEQIDAAAR.V
17	30	791.884	1581.75	1581.75	-0.25	0	33	0.0005	1	K.HGLWSEEQIDAAAR.V
17	30	791.884	1581.75	1581.75	-0.25	0	53	5.3e-06	1	K.HGLWSEEQIDAAAR.V
17	30	791.884	1581.75	1581.75	-0.25	0	37	0.00021	1	K.HGLWSEEQIDAAAR.V
17	30	791.884	1581.75	1581.75	-0.25	0	90	1e-09	1	K.HGLWSEEQIDAAAR.V
17	30	528.258	1581.75	1581.75	-0.18	0	63	5.1e-07	1	K.HGLWSEEQIDAAAR.V
17	30	791.884	1581.75	1581.75	-0.17	0	64	3.9e-07	1	K.HGLWSEEQIDAAAR.V
17	30	791.884	1581.75	1581.75	-0.094	0	86	2.3e-09	1	K.HGLWSEEQIDAAAR.V
17	30	528.258	1581.75	1581.75	-0.063	0	41	7.1e-05	1	K.HGLWSEEQIDAAAR.V
17	30	791.884	1581.75	1581.75	-0.016	0	76	2.3e-08	1	K.HGLWSEEQIDAAAR.V
17	30	791.884	1581.75	1581.75	-0.016	0	90	1.1e-09	1	K.HGLWSEEQIDAAAR.V
17	30	528.259	1581.75	1581.75	0.053	0	66	2.4e-07	1	K.HGLWSEEQIDAAAR.V
17	30	528.259	1581.75	1581.75	0.053	0	69	1.2e-07	1	K.HGLWSEEQIDAAAR.V
17	30	791.884	1581.75	1581.75	0.061	0	20	0.01	1	K.HGLWSEEQIDAAAR.V
17	30	791.884	1581.75	1581.75	0.061	0	71	8e-08	1	K.HGLWSEEQIDAAAR.V
17	30	791.884	1581.75	1581.75	0.061	0	82	5.9e-09	1	K.HGLWSEEQIDAAAR.V
17	30	791.884	1581.75	1581.75	0.061	0	87	1.8e-09	1	K.HGLWSEEQIDAAAR.V
17	30	791.884	1581.75	1581.75	0.14	0	48	1.6e-05	1	K.HGLWSEEQIDAAAR.V
17	30	791.884	1581.75	1581.75	0.14	0	89	1.2e-09	1	K.HGLWSEEQIDAAAR.V
17	30	791.884	1581.75	1581.75	0.14	0	79	1.3e-08	1	K.HGLWSEEQIDAAAR.V
17	30	791.884	1581.75	1581.75	0.14	0	83	4.5e-09	1	K.HGLWSEEQIDAAAR.V
17	30	791.884	1581.75	1581.75	0.14	0	88	1.6e-09	1	K.HGLWSEEQIDAAAR.V
17	30	528.259	1581.75	1581.75	0.17	0	69	1.2e-07	1	K.HGLWSEEQIDAAAR.V
17	30	791.884	1581.75	1581.75	0.21	0	75	3.1e-08	1	K.HGLWSEEQIDAAAR.V
17	30	791.884	1581.75	1581.75	0.21	0	85	3.4e-09	1	K.HGLWSEEQIDAAAR.V
17	30	791.884	1581.75	1581.75	0.21	0	89	1.2e-09	1	K.HGLWSEEQIDAAAR.V
17	30	791.884	1581.75	1581.75	0.21	0	89	1.4e-09	1	K.HGLWSEEQIDAAAR.V
17	30	791.884	1581.75	1581.75	0.21	0	89	1.4e-09	1	K.HGLWSEEQIDAAAR.V
17	30	528.259	1581.75	1581.75	0.28	0	52	6.4e-06	1	K.HGLWSEEQIDAAAR.V
17	30	528.259	1581.75	1581.75	0.28	0	64	4.1e-07	1	K.HGLWSEEQIDAAAR.V
17	30	528.259	1581.75	1581.75	0.28	0	75	3.3e-08	1	K.HGLWSEEQIDAAAR.V
17	30	528.259	1581.75	1581.75	0.28	0	75	3.4e-08	1	K.HGLWSEEQIDAAAR.V
17	30	528.259	1581.75	1581.75	0.28	0	75	3.4e-08	1	K.HGLWSEEQIDAAAR.V
17	30	791.884	1581.75	1581.75	0.29	0	58	1.6e-06	1	K.HGLWSEEQIDAAAR.V
17	30	791.884	1581.75	1581.75	0.29	0	66	2.3e-07	1	K.HGLWSEEQIDAAAR.V
17	30	791.884	1581.75	1581.75	0.29	0	87	2e-09	1	K.HGLWSEEQIDAAAR.V
17	30	791.884	1581.75	1581.75	0.29	0	97	1.9e-10	1	K.HGLWSEEQIDAAAR.V
17	30	791.884	1581.75	1581.75	0.29	0	90	9.7e-10	1	K.HGLWSEEQIDAAAR.V
17	30	791.884	1581.75	1581.75	0.29	0	88	1.5e-09	1	K.HGLWSEEQIDAAAR.V
17	30	791.884	1581.75	1581.75	0.37	0	16	0.024	1	K.HGLWSEEQIDAAAR.V
17	30	791.884	1581.75	1581.75	0.37	0	83	5.2e-09	1	K.HGLWSEEQIDAAAR.V
17	30	791.884	1581.75	1581.75	0.37	0	92	6.7e-10	1	K.HGLWSEEQIDAAAR.V
17	30	791.884	1581.75	1581.75	0.37	0	86	2.3e-09	1	K.HGLWSEEQIDAAAR.V
17	30	528.259	1581.75	1581.75	0.4	0	60	1.1e-06	1	K.HGLWSEEQIDAAAR.V
17	30	528.259	1581.75	1581.75	0.4	0	59	1.2e-06	1	K.HGLWSEEQIDAAAR.V
17	30	528.259	1581.75	1581.75	0.4	0	64	4.2e-07	1	K.HGLWSEEQIDAAAR.V
17	30	791.884	1581.75	1581.75	0.45	0	46	2.4e-05	1	K.HGLWSEEQIDAAAR.V
17	30	791.884	1581.75	1581.75	0.45	0	90	9.8e-10	1	K.HGLWSEEQIDAAAR.V
17	30	791.884	1581.75	1581.75	0.45	0	101	8.3e-11	1	K.HGLWSEEQIDAAAR.V
17	30	791.884	1581.75	1581.75	0.45	0	83	5.5e-09	1	K.HGLWSEEQIDAAAR.V
17	30	791.884	1581.75	1581.75	0.45	0	83	5.3e-09	1	K.HGLWSEEQIDAAAR.V
17	30	528.259	1581.75	1581.75	0.52	0	54	4.2e-06	1	K.HGLWSEEQIDAAAR.V
17	30	528.259	1581.75	1581.75	0.52	0	64	3.6e-07	1	K.HGLWSEEQIDAAAR.V
17	30	528.259	1581.75	1581.75	0.52	0	58	1.7e-06	1	K.HGLWSEEQIDAAAR.V
17	30	791.885	1581.75	1581.75	0.52	0	85	3.4e-09	1	K.HGLWSEEQIDAAAR.V
17	30	791.885	1581.75	1581.75	0.6	0	95	3.3e-10	1	K.HGLWSEEQIDAAAR.V
17	30	528.259	1581.75	1581.75	0.63	0	63	4.6e-07	1	K.HGLWSEEQIDAAAR.V
17	30	528.259	1581.75	1581.75	0.63	0	56	2.6e-06	1	K.HGLWSEEQIDAAAR.V
17	30	528.259	1581.75	1581.75	0.63	0	65	3e-07	1	K.HGLWSEEQIDAAAR.V
17	30	528.259	1581.75	1581.75	0.63	0	67	1.8e-07	1	K.HGLWSEEQIDAAAR.V
17	30	791.885	1581.75	1581.75	0.68	0	23	0.0055	1	K.HGLWSEEQIDAAAR.V
17	30	791.885	1581.75	1581.75	0.68	0	88	1.5e-09	1	K.HGLWSEEQIDAAAR.V
17	30	528.259	1581.75	1581.75	0.75	0	57	2.2e-06	1	K.HGLWSEEQIDAAAR.V
17	30	528.259	1581.75	1581.75	0.75	0	58	1.7e-06	1	K.HGLWSEEQIDAAAR.V
17	30	528.259	1581.75	1581.75	0.75	0	67	2e-07	1	K.HGLWSEEQIDAAAR.V
17	30	528.259	1581.75	1581.75	0.75	0	75	3.4e-08	1	K.HGLWSEEQIDAAAR.V
17	30	528.259	1581.75	1581.75	0.86	0	41	7.8e-05	1	K.HGLWSEEQIDAAAR.V
17	30	528.259	1581.75	1581.75	0.86	0	56	2.2e-06	1	K.HGLWSEEQIDAAAR.V
17	30	528.259	1581.75	1581.75	0.86	0	57	2.1e-06	1	K.HGLWSEEQIDAAAR.V
17	30	528.259	1581.75	1581.75	0.86	0	67	2e-07	1	K.HGLWSEEQIDAAAR.V
17	30	528.259	1581.75	1581.75	0.86	0	69	1.3e-07	1	K.HGLWSEEQIDAAAR.V
17	30	791.885	1581.76	1581.75	0.91	0	72	6.1e-08	1	K.HGLWSEEQIDAAAR.V
17	30	528.259	1581.76	1581.75	1.21	0	62	6.5e-07	1	K.HGLWSEEQIDAAAR.V
17	30	791.885	1581.76	1581.75	1.3	0	76	2.4e-08	1	K.HGLWSEEQIDAAAR.V
17	30	791.885	1581.76	1581.75	1.37	0	71	7.1e-08	1	K.HGLWSEEQIDAAAR.V
17	30	791.885	1581.76	1581.75	1.45	0	60	9e-07	1	K.HGLWSEEQIDAAAR.V
17	30	791.886	1581.76	1581.75	2.3	0	95	3e-10	1	K.HGLWSEEQIDAAAR.V
33	44	472.26	1413.76	1413.76	-0.64	1	53	5e-06	1	R.RIAEEQGLETIR.F
33	44	472.26	1413.76	1413.76	-0.25	1	43	5.6e-05	1	R.RIAEEQGLETIR.F
33	44	472.26	1413.76	1413.76	-0.12	1	53	5.1e-06	1	R.RIAEEQGLETIR.F
33	44	707.886	1413.76	1413.76	-0.094	1	68	1.7e-07	1	R.RIAEEQGLETIR.F
33	44	472.26	1413.76	1413.76	-0.059	1	32	0.00069	1	R.RIAEEQGLETIR.F
33	44	472.26	1413.76	1413.76	-0.059	1	47	1.9e-05	1	R.RIAEEQGLETIR.F
33	44	707.886	1413.76	1413.76	-0.0078	1	54	4.3e-06	1	R.RIAEEQGLETIR.F
33	44	707.886	1413.76	1413.76	-0.0078	1	58	1.5e-06	1	R.RIAEEQGLETIR.F
33	44	472.26	1413.76	1413.76	0.005	1	44	3.6e-05	1	R.RIAEEQGLETIR.F
33	44	472.26	1413.76	1413.76	0.005	1	57	1.8e-06	1	R.RIAEEQGLETIR.F
33	44	472.26	1413.76	1413.76	0.071	1	48	1.6e-05	1	R.RIAEEQGLETIR.F
33	44	472.26	1413.76	1413.76	0.071	1	34	0.00042	1	R.RIAEEQGLETIR.F
33	44	707.886	1413.76	1413.76	0.079	1	52	6.1e-06	1	R.RIAEEQGLETIR.F
33	44	707.886	1413.76	1413.76	0.079	1	67	2.2e-07	1	R.RIAEEQGLETIR.F
33	44	472.26	1413.76	1413.76	0.13	1	58	1.5e-06	1	R.RIAEEQGLETIR.F
33	44	707.886	1413.76	1413.76	0.16	1	55	2.8e-06	1	R.RIAEEQGLETIR.F
33	44	707.886	1413.76	1413.76	0.16	1	72	5.8e-08	1	R.RIAEEQGLETIR.F
33	44	472.26	1413.76	1413.76	0.2	1	52	6.8e-06	1	R.RIAEEQGLETIR.F
33	44	707.886	1413.76	1413.76	0.25	1	54	3.8e-06	1	R.RIAEEQGLETIR.F
33	44	707.886	1413.76	1413.76	0.25	1	50	9.7e-06	1	R.RIAEEQGLETIR.F
33	44	707.886	1413.76	1413.76	0.25	1	68	1.6e-07	1	R.RIAEEQGLETIR.F
33	44	472.26	1413.76	1413.76	0.26	1	42	6.9e-05	1	R.RIAEEQGLETIR.F
33	44	472.26	1413.76	1413.76	0.26	1	41	8.8e-05	1	R.RIAEEQGLETIR.F
33	44	472.26	1413.76	1413.76	0.33	1	43	5.5e-05	1	R.RIAEEQGLETIR.F
33	44	472.26	1413.76	1413.76	0.33	1	52	6.6e-06	1	R.RIAEEQGLETIR.F
33	44	707.886	1413.76	1413.76	0.34	1	63	4.5e-07	1	R.RIAEEQGLETIR.F
33	44	707.886	1413.76	1413.76	0.34	1	66	2.6e-07	1	R.RIAEEQGLETIR.F
33	44	707.886	1413.76	1413.76	0.43	1	63	5.2e-07	1	R.RIAEEQGLETIR.F
33	44	472.26	1413.76	1413.76	0.52	1	43	5.5e-05	1	R.RIAEEQGLETIR.F
33	44	472.26	1413.76	1413.76	0.59	1	50	1.1e-05	1	R.RIAEEQGLETIR.F
33	44	707.886	1413.76	1413.76	0.6	1	33	0.00054	1	R.RIAEEQGLETIR.F
33	44	707.886	1413.76	1413.76	0.6	1	64	3.6e-07	1	R.RIAEEQGLETIR.F
33	44	472.26	1413.76	1413.76	0.65	1	40	0.00011	1	R.RIAEEQGLETIR.F
33	44	707.886	1413.76	1413.76	0.68	1	72	5.8e-08	1	R.RIAEEQGLETIR.F
33	44	472.26	1413.76	1413.76	0.72	1	42	5.8e-05	1	R.RIAEEQGLETIR.F
33	44	707.887	1413.76	1413.76	0.77	1	65	3.4e-07	1	R.RIAEEQGLETIR.F
33	44	707.887	1413.76	1413.76	0.94	1	46	2.5e-05	1	R.RIAEEQGLETIR.F
34	44	629.835	1257.66	1257.66	-1.05	0	63	5.3e-07	1	R.IAEEQGLETIR.F
34	44	629.835	1257.66	1257.66	-0.95	0	30	0.0011	1	R.IAEEQGLETIR.F
34	44	629.835	1257.66	1257.66	-0.76	0	74	3.8e-08	1	R.IAEEQGLETIR.F
34	44	629.835	1257.66	1257.66	-0.57	0	58	1.7e-06	1	R.IAEEQGLETIR.F
34	44	629.835	1257.66	1257.66	-0.37	0	15	0.029	1	R.IAEEQGLETIR.F
34	44	629.835	1257.66	1257.66	-0.37	0	67	1.8e-07	1	R.IAEEQGLETIR.F
34	44	629.835	1257.66	1257.66	-0.37	0	75	3.2e-08	1	R.IAEEQGLETIR.F
34	44	629.835	1257.66	1257.66	-0.28	0	56	2.3e-06	1	R.IAEEQGLETIR.F
34	44	629.835	1257.66	1257.66	-0.28	0	71	7.6e-08	1	R.IAEEQGLETIR.F
34	44	629.835	1257.66	1257.66	-0.18	0	68	1.4e-07	1	R.IAEEQGLETIR.F
34	44	629.835	1257.66	1257.66	-0.18	0	67	2.1e-07	1	R.IAEEQGLETIR.F
34	44	629.835	1257.66	1257.66	-0.081	0	81	7.5e-09	1	R.IAEEQGLETIR.F
34	44	629.835	1257.66	1257.66	-0.081	0	74	3.7e-08	1	R.IAEEQGLETIR.F
34	44	629.835	1257.66	1257.66	-0.081	0	74	4.2e-08	1	R.IAEEQGLETIR.F
34	44	629.836	1257.66	1257.66	0.016	0	13	0.048	1	R.IAEEQGLETIR.F
34	44	629.836	1257.66	1257.66	0.016	0	62	5.9e-07	1	R.IAEEQGLETIR.F
34	44	629.836	1257.66	1257.66	0.016	0	70	1.1e-07	1	R.IAEEQGLETIR.F
34	44	629.836	1257.66	1257.66	0.016	0	63	4.8e-07	1	R.IAEEQGLETIR.F
34	44	629.836	1257.66	1257.66	0.11	0	54	3.7e-06	1	R.IAEEQGLETIR.F
34	44	629.836	1257.66	1257.66	0.11	0	58	1.6e-06	1	R.IAEEQGLETIR.F
34	44	629.836	1257.66	1257.66	0.11	0	68	1.6e-07	1	R.IAEEQGLETIR.F
34	44	629.836	1257.66	1257.66	0.11	0	72	6.2e-08	1	R.IAEEQGLETIR.F
34	44	629.836	1257.66	1257.66	0.11	0	70	9.1e-08	1	R.IAEEQGLETIR.F
34	44	629.836	1257.66	1257.66	0.11	0	68	1.5e-07	1	R.IAEEQGLETIR.F
34	44	629.836	1257.66	1257.66	0.11	0	68	1.6e-07	1	R.IAEEQGLETIR.F
34	44	629.836	1257.66	1257.66	0.21	0	70	9.1e-08	1	R.IAEEQGLETIR.F
34	44	629.836	1257.66	1257.66	0.21	0	77	2.1e-08	1	R.IAEEQGLETIR.F
34	44	629.836	1257.66	1257.66	0.21	0	75	3e-08	1	R.IAEEQGLETIR.F
34	44	629.836	1257.66	1257.66	0.21	0	59	1.3e-06	1	R.IAEEQGLETIR.F
34	44	629.836	1257.66	1257.66	0.21	0	68	1.5e-07	1	R.IAEEQGLETIR.F
34	44	629.836	1257.66	1257.66	0.21	0	67	1.8e-07	1	R.IAEEQGLETIR.F
34	44	629.836	1257.66	1257.66	0.21	0	66	2.4e-07	1	R.IAEEQGLETIR.F
34	44	629.836	1257.66	1257.66	0.31	0	74	4e-08	1	R.IAEEQGLETIR.F
34	44	629.836	1257.66	1257.66	0.31	0	82	6.5e-09	1	R.IAEEQGLETIR.F
34	44	629.836	1257.66	1257.66	0.31	0	68	1.4e-07	1	R.IAEEQGLETIR.F
34	44	629.836	1257.66	1257.66	0.31	0	88	1.6e-09	1	R.IAEEQGLETIR.F
34	44	629.836	1257.66	1257.66	0.31	0	68	1.6e-07	1	R.IAEEQGLETIR.F
34	44	629.836	1257.66	1257.66	0.31	0	63	5.4e-07	1	R.IAEEQGLETIR.F
34	44	629.836	1257.66	1257.66	0.31	0	63	4.7e-07	1	R.IAEEQGLETIR.F
34	44	629.836	1257.66	1257.66	0.31	0	67	1.8e-07	1	R.IAEEQGLETIR.F
34	44	629.836	1257.66	1257.66	0.4	0	63	5.2e-07	1	R.IAEEQGLETIR.F
34	44	629.836	1257.66	1257.66	0.4	0	47	2e-05	1	R.IAEEQGLETIR.F
34	44	629.836	1257.66	1257.66	0.4	0	76	2.4e-08	1	R.IAEEQGLETIR.F
34	44	629.836	1257.66	1257.66	0.4	0	70	1e-07	1	R.IAEEQGLETIR.F
34	44	629.836	1257.66	1257.66	0.4	0	74	4.2e-08	1	R.IAEEQGLETIR.F
34	44	629.836	1257.66	1257.66	0.4	0	74	4.2e-08	1	R.IAEEQGLETIR.F
34	44	629.836	1257.66	1257.66	0.4	0	70	1.1e-07	1	R.IAEEQGLETIR.F
34	44	629.836	1257.66	1257.66	0.4	0	75	3.5e-08	1	R.IAEEQGLETIR.F
34	44	629.836	1257.66	1257.66	0.4	0	73	5.1e-08	1	R.IAEEQGLETIR.F
34	44	629.836	1257.66	1257.66	0.4	0	66	2.7e-07	1	R.IAEEQGLETIR.F
34	44	629.836	1257.66	1257.66	0.4	0	72	6.2e-08	1	R.IAEEQGLETIR.F
34	44	629.836	1257.66	1257.66	0.4	0	72	6.2e-08	1	R.IAEEQGLETIR.F
34	44	629.836	1257.66	1257.66	0.5	0	58	1.5e-06	1	R.IAEEQGLETIR.F
34	44	629.836	1257.66	1257.66	0.5	0	56	2.2e-06	1	R.IAEEQGLETIR.F
34	44	629.836	1257.66	1257.66	0.5	0	59	1.4e-06	1	R.IAEEQGLETIR.F
34	44	629.836	1257.66	1257.66	0.5	0	65	3.5e-07	1	R.IAEEQGLETIR.F
34	44	629.836	1257.66	1257.66	0.5	0	68	1.5e-07	1	R.IAEEQGLETIR.F
34	44	629.836	1257.66	1257.66	0.5	0	68	1.8e-07	1	R.IAEEQGLETIR.F
34	44	629.836	1257.66	1257.66	0.5	0	73	4.5e-08	1	R.IAEEQGLETIR.F
34	44	629.836	1257.66	1257.66	0.6	0	59	1.4e-06	1	R.IAEEQGLETIR.F
34	44	629.836	1257.66	1257.66	0.6	0	80	8.9e-09	1	R.IAEEQGLETIR.F
34	44	629.836	1257.66	1257.66	0.6	0	63	4.6e-07	1	R.IAEEQGLETIR.F
34	44	629.836	1257.66	1257.66	0.6	0	63	4.6e-07	1	R.IAEEQGLETIR.F
34	44	629.836	1257.66	1257.66	0.6	0	73	5.1e-08	1	R.IAEEQGLETIR.F
34	44	629.836	1257.66	1257.66	0.7	0	63	5.3e-07	1	R.IAEEQGLETIR.F
34	44	629.836	1257.66	1257.66	0.7	0	68	1.7e-07	1	R.IAEEQGLETIR.F
34	44	420.226	1257.66	1257.66	0.83	0	54	3.6e-06	1	R.IAEEQGLETIR.F
34	44	629.836	1257.66	1257.66	0.99	0	67	2.1e-07	1	R.IAEEQGLETIR.F
34	44	629.836	1257.66	1257.66	1.08	0	68	1.6e-07	1	R.IAEEQGLETIR.F
34	44	629.837	1257.66	1257.66	1.57	0	52	6.9e-06	1	R.IAEEQGLETIR.F
45	55	439.563	1315.67	1315.67	-0.7	0	40	9e-05	1	R.FSFPDQHGILR.G
45	55	658.841	1315.67	1315.67	-0.37	0	43	4.7e-05	1	R.FSFPDQHGILR.G
45	55	439.563	1315.67	1315.67	-0.29	0	33	0.00049	1	R.FSFPDQHGILR.G
45	55	439.563	1315.67	1315.67	-0.21	0	22	0.0067	1	R.FSFPDQHGILR.G
45	55	658.841	1315.67	1315.67	-0.18	0	32	0.00063	1	R.FSFPDQHGILR.G
45	55	439.563	1315.67	1315.67	-0.15	0	30	0.00093	1	R.FSFPDQHGILR.G
45	55	658.841	1315.67	1315.67	-0.09	0	44	3.8e-05	1	R.FSFPDQHGILR.G
45	55	658.841	1315.67	1315.67	-0.09	0	42	6.3e-05	1	R.FSFPDQHGILR.G
45	55	439.563	1315.67	1315.67	-0.075	0	35	0.00035	1	R.FSFPDQHGILR.G
45	55	439.563	1315.67	1315.67	-0.0068	0	35	0.00032	1	R.FSFPDQHGILR.G
45	55	439.563	1315.67	1315.67	-0.0068	0	34	0.00037	1	R.FSFPDQHGILR.G
45	55	658.841	1315.67	1315.67	0.003	0	43	5.5e-05	1	R.FSFPDQHGILR.G
45	55	658.841	1315.67	1315.67	0.003	0	73	5.3e-08	1	R.FSFPDQHGILR.G
45	55	658.841	1315.67	1315.67	0.003	0	63	4.7e-07	1	R.FSFPDQHGILR.G
45	55	439.563	1315.67	1315.67	0.064	0	33	0.00045	1	R.FSFPDQHGILR.G
45	55	439.563	1315.67	1315.67	0.064	0	41	8.7e-05	1	R.FSFPDQHGILR.G
45	55	439.563	1315.67	1315.67	0.064	0	40	9.9e-05	1	R.FSFPDQHGILR.G
45	55	658.841	1315.67	1315.67	0.096	0	31	0.00086	1	R.FSFPDQHGILR.G
45	55	658.841	1315.67	1315.67	0.096	0	62	5.7e-07	1	R.FSFPDQHGILR.G
45	55	658.841	1315.67	1315.67	0.096	0	64	4.2e-07	1	R.FSFPDQHGILR.G
45	55	439.563	1315.67	1315.67	0.13	0	33	0.00051	1	R.FSFPDQHGILR.G
45	55	439.563	1315.67	1315.67	0.13	0	40	9.2e-05	1	R.FSFPDQHGILR.G
45	55	658.841	1315.67	1315.67	0.19	0	32	0.00062	1	R.FSFPDQHGILR.G
45	55	658.841	1315.67	1315.67	0.19	0	55	3e-06	1	R.FSFPDQHGILR.G
45	55	658.841	1315.67	1315.67	0.19	0	62	6e-07	1	R.FSFPDQHGILR.G
45	55	658.841	1315.67	1315.67	0.19	0	45	2.9e-05	1	R.FSFPDQHGILR.G
45	55	658.841	1315.67	1315.67	0.19	0	62	5.9e-07	1	R.FSFPDQHGILR.G
45	55	658.841	1315.67	1315.67	0.19	0	57	2e-06	1	R.FSFPDQHGILR.G
45	55	439.563	1315.67	1315.67	0.2	0	35	0.00034	1	R.FSFPDQHGILR.G
45	55	439.563	1315.67	1315.67	0.2	0	47	2e-05	1	R.FSFPDQHGILR.G
45	55	439.563	1315.67	1315.67	0.27	0	39	0.00011	1	R.FSFPDQHGILR.G
45	55	439.563	1315.67	1315.67	0.27	0	36	0.00027	1	R.FSFPDQHGILR.G
45	55	439.563	1315.67	1315.67	0.27	0	36	0.00023	1	R.FSFPDQHGILR.G
45	55	658.841	1315.67	1315.67	0.28	0	27	0.002	1	R.FSFPDQHGILR.G
45	55	658.841	1315.67	1315.67	0.28	0	62	6.8e-07	1	R.FSFPDQHGILR.G
45	55	658.841	1315.67	1315.67	0.28	0	57	2e-06	1	R.FSFPDQHGILR.G
45	55	658.841	1315.67	1315.67	0.28	0	59	1.4e-06	1	R.FSFPDQHGILR.G
45	55	658.841	1315.67	1315.67	0.28	0	61	8.8e-07	1	R.FSFPDQHGILR.G
45	55	439.563	1315.67	1315.67	0.34	0	39	0.00013	1	R.FSFPDQHGILR.G
45	55	439.563	1315.67	1315.67	0.34	0	39	0.00012	1	R.FSFPDQHGILR.G
45	55	439.563	1315.67	1315.67	0.34	0	33	0.00046	1	R.FSFPDQHGILR.G
45	55	658.841	1315.67	1315.67	0.38	0	37	0.00018	1	R.FSFPDQHGILR.G
45	55	658.841	1315.67	1315.67	0.38	0	55	3.2e-06	1	R.FSFPDQHGILR.G
45	55	658.841	1315.67	1315.67	0.38	0	60	1.1e-06	1	R.FSFPDQHGILR.G
45	55	658.841	1315.67	1315.67	0.38	0	66	2.2e-07	1	R.FSFPDQHGILR.G
45	55	658.841	1315.67	1315.67	0.38	0	66	2.8e-07	1	R.FSFPDQHGILR.G
45	55	439.563	1315.67	1315.67	0.41	0	27	0.0019	1	R.FSFPDQHGILR.G
45	55	439.563	1315.67	1315.67	0.41	0	34	0.0004	1	R.FSFPDQHGILR.G
45	55	439.563	1315.67	1315.67	0.41	0	36	0.00028	1	R.FSFPDQHGILR.G
45	55	439.563	1315.67	1315.67	0.41	0	40	0.00011	1	R.FSFPDQHGILR.G
45	55	439.563	1315.67	1315.67	0.41	0	40	9.5e-05	1	R.FSFPDQHGILR.G
45	55	658.841	1315.67	1315.67	0.47	0	34	0.00038	1	R.FSFPDQHGILR.G
45	55	658.841	1315.67	1315.67	0.47	0	41	7.2e-05	1	R.FSFPDQHGILR.G
45	55	658.841	1315.67	1315.67	0.47	0	63	5e-07	1	R.FSFPDQHGILR.G
45	55	658.841	1315.67	1315.67	0.47	0	57	2.1e-06	1	R.FSFPDQHGILR.G
45	55	439.563	1315.67	1315.67	0.48	0	41	8.2e-05	1	R.FSFPDQHGILR.G
45	55	439.563	1315.67	1315.67	0.48	0	38	0.00015	1	R.FSFPDQHGILR.G
45	55	439.563	1315.67	1315.67	0.48	0	37	0.00019	1	R.FSFPDQHGILR.G
45	55	439.563	1315.67	1315.67	0.48	0	38	0.00018	1	R.FSFPDQHGILR.G
45	55	439.563	1315.67	1315.67	0.48	0	36	0.00024	1	R.FSFPDQHGILR.G
45	55	439.563	1315.67	1315.67	0.55	0	23	0.0049	1	R.FSFPDQHGILR.G
45	55	658.841	1315.67	1315.67	0.56	0	39	0.00012	1	R.FSFPDQHGILR.G
45	55	658.841	1315.67	1315.67	0.56	0	64	4.1e-07	1	R.FSFPDQHGILR.G
45	55	658.841	1315.67	1315.67	0.56	0	60	9.4e-07	1	R.FSFPDQHGILR.G
45	55	439.563	1315.67	1315.67	0.62	0	36	0.00022	1	R.FSFPDQHGILR.G
45	55	439.563	1315.67	1315.67	0.62	0	39	0.00012	1	R.FSFPDQHGILR.G
45	55	658.841	1315.67	1315.67	0.65	0	55	3.1e-06	1	R.FSFPDQHGILR.G
45	55	658.841	1315.67	1315.67	0.65	0	66	2.5e-07	1	R.FSFPDQHGILR.G
45	55	658.841	1315.67	1315.67	0.65	0	64	4.1e-07	1	R.FSFPDQHGILR.G
45	55	658.841	1315.67	1315.67	0.65	0	66	2.2e-07	1	R.FSFPDQHGILR.G
45	55	658.841	1315.67	1315.67	0.65	0	60	9.5e-07	1	R.FSFPDQHGILR.G
45	55	658.841	1315.67	1315.67	0.75	0	52	6.6e-06	1	R.FSFPDQHGILR.G
45	55	658.841	1315.67	1315.67	0.75	0	50	9.1e-06	1	R.FSFPDQHGILR.G
45	55	658.841	1315.67	1315.67	0.75	0	73	5.3e-08	1	R.FSFPDQHGILR.G
45	55	658.841	1315.67	1315.67	0.75	0	69	1.1e-07	1	R.FSFPDQHGILR.G
45	55	658.841	1315.67	1315.67	0.75	0	57	2.1e-06	1	R.FSFPDQHGILR.G
45	55	658.841	1315.67	1315.67	0.75	0	57	1.8e-06	1	R.FSFPDQHGILR.G
45	55	439.563	1315.67	1315.67	0.76	0	22	0.0057	1	R.FSFPDQHGILR.G
45	55	439.563	1315.67	1315.67	0.76	0	25	0.0032	1	R.FSFPDQHGILR.G
45	55	658.841	1315.67	1315.67	0.84	0	32	0.00069	1	R.FSFPDQHGILR.G
45	55	658.841	1315.67	1315.67	0.84	0	62	5.9e-07	1	R.FSFPDQHGILR.G
45	55	658.842	1315.67	1315.67	0.93	0	59	1.4e-06	1	R.FSFPDQHGILR.G
45	55	658.842	1315.67	1315.67	0.93	0	35	0.0003	1	R.FSFPDQHGILR.G
45	55	439.563	1315.67	1315.67	0.97	0	35	0.00028	1	R.FSFPDQHGILR.G
45	55	439.563	1315.67	1315.67	0.97	0	40	9.7e-05	1	R.FSFPDQHGILR.G
45	55	658.842	1315.67	1315.67	1.02	0	61	7.8e-07	1	R.FSFPDQHGILR.G
45	55	439.563	1315.67	1315.67	1.04	0	26	0.0024	1	R.FSFPDQHGILR.G
45	55	658.842	1315.67	1315.67	1.21	0	61	7.6e-07	1	R.FSFPDQHGILR.G
45	55	658.842	1315.67	1315.67	1.3	0	58	1.7e-06	1	R.FSFPDQHGILR.G
45	55	658.842	1315.67	1315.67	1.4	0	30	0.00095	1	R.FSFPDQHGILR.G
56	81	898.467	2692.38	2692.38	0.72	1	40	0.0001	1	R.GKTLVASEALNCLDNGATITTTMLAK.D
56	81	903.798	2708.37	2708.37	0.27	1	72	6.9e-08	1	R.GKTLVASEALNCLDNGATITTTMLAK.D
										+ Oxidation (M)
58	81	836.758	2507.25	2507.26	-3.42	0	69	1.3e-07	1	K.TLVASEALNCLDNGATITTTMLAK.D
58	81	836.759	2507.26	2507.26	-2.18	0	74	3.9e-08	1	K.TLVASEALNCLDNGATITTTMLAK.D
58	81	836.76	2507.26	2507.26	-1.31	0	65	3.1e-07	1	K.TLVASEALNCLDNGATITTTMLAK.D
58	81	1254.64	2507.26	2507.26	-1.18	0	59	1.2e-06	1	K.TLVASEALNCLDNGATITTTMLAK.D
58	81	836.76	2507.26	2507.26	-0.72	0	15	0.033	1	K.TLVASEALNCLDNGATITTTMLAK.D
58	81	836.76	2507.26	2507.26	-0.58	0	88	1.7e-09	1	K.TLVASEALNCLDNGATITTTMLAK.D
58	81	836.761	2507.26	2507.26	-0.21	0	78	1.6e-08	1	K.TLVASEALNCLDNGATITTTMLAK.D
58	81	627.822	2507.26	2507.26	-0.17	0	30	0.001	1	K.TLVASEALNCLDNGATITTTMLAK.D
58	81	1254.64	2507.26	2507.26	0.48	0	95	2.8e-10	1	K.TLVASEALNCLDNGATITTTMLAK.D
58	81	842.09	2523.25	2523.26	-2.94	0	27	0.0021	1	K.TLVASEALNCLDNGATITTTMLAK.D
										+ Oxidation (M)
58	81	842.092	2523.25	2523.26	-1.27	0	50	9.2e-06	1	K.TLVASEALNCLDNGATITTTMLAK.D
										+ Oxidation (M)
58	81	1262.63	2523.25	2523.26	-1.09	0	86	2.6e-09	1	K.TLVASEALNCLDNGATITTTMLAK.D
										+ Oxidation (M)
58	81	842.092	2523.25	2523.26	-0.76	0	19	0.012	1	K.TLVASEALNCLDNGATITTTMLAK.D
										+ Oxidation (M)
58	81	842.092	2523.26	2523.26	-0.32	0	81	8.4e-09	1	K.TLVASEALNCLDNGATITTTMLAK.D
										+ Oxidation (M)
58	81	842.092	2523.26	2523.26	-0.25	0	22	0.0058	1	K.TLVASEALNCLDNGATITTTMLAK.D
										+ Oxidation (M)
58	81	842.092	2523.26	2523.26	-0.11	0	46	2.3e-05	1	K.TLVASEALNCLDNGATITTTMLAK.D
										+ Oxidation (M)
58	81	842.093	2523.26	2523.26	-0.034	0	36	0.00028	1	K.TLVASEALNCLDNGATITTTMLAK.D
										+ Oxidation (M)
58	81	842.093	2523.26	2523.26	0.11	0	28	0.0017	1	K.TLVASEALNCLDNGATITTTMLAK.D
										+ Oxidation (M)
58	81	1262.64	2523.26	2523.26	0.17	0	23	0.0048	1	K.TLVASEALNCLDNGATITTTMLAK.D
										+ Oxidation (M)
58	81	842.093	2523.26	2523.26	0.26	0	55	2.9e-06	1	K.TLVASEALNCLDNGATITTTMLAK.D
										+ Oxidation (M)
58	81	842.093	2523.26	2523.26	0.4	0	20	0.0092	1	K.TLVASEALNCLDNGATITTTMLAK.D
										+ Oxidation (M)
58	81	631.822	2523.26	2523.26	0.49	0	30	0.001	1	K.TLVASEALNCLDNGATITTTMLAK.D
										+ Oxidation (M)
58	81	631.822	2523.26	2523.26	0.59	0	15	0.032	1	K.TLVASEALNCLDNGATITTTMLAK.D
										+ Oxidation (M)
87	119	1160.21	3477.61	3477.6	1.05	0	14	0.036	1	K.TVFPVFQAGGGFGMSEMQGGADVVMLPDPTTFR.V
										+ 2 Oxidation (M)
87	119	1160.21	3477.61	3477.6	1.15	0	22	0.0059	1	K.TVFPVFQAGGGFGMSEMQGGADVVMLPDPTTFR.V
										+ 2 Oxidation (M)
87	119	870.41	3477.61	3477.6	1.55	0	20	0.01	1	K.TVFPVFQAGGGFGMSEMQGGADVVMLPDPTTFR.V
										+ 2 Oxidation (M)
87	119	1160.21	3477.62	3477.6	4.94	0	23	0.0049	1	K.TVFPVFQAGGGFGMSEMQGGADVVMLPDPTTFR.V
										+ 2 Oxidation (M)
87	119	1165.54	3493.6	3493.6	0.96	0	70	9.8e-08	1	K.TVFPVFQAGGGFGMSEMQGGADVVMLPDPTTFR.V
										+ 3 Oxidation (M)
87	119	1165.54	3493.6	3493.6	1.06	0	49	1.4e-05	1	K.TVFPVFQAGGGFGMSEMQGGADVVMLPDPTTFR.V
										+ 3 Oxidation (M)
87	119	874.408	3493.6	3493.6	1.46	0	39	0.00012	1	K.TVFPVFQAGGGFGMSEMQGGADVVMLPDPTTFR.V
										+ 3 Oxidation (M)
87	119	1165.54	3493.61	3493.6	3.68	0	49	1.2e-05	1	K.TVFPVFQAGGGFGMSEMQGGADVVMLPDPTTFR.V
										+ 3 Oxidation (M)
120	147	809.914	3235.63	3235.63	-0.034	0	27	0.0021	1	R.VLPWAPTTGWVLCDLYFADGRPVQFATR.N
152	160	471.298	940.582	940.582	0.069	1	53	5e-06	1	R.AALQKLAAR.G
161	181	810.75	2429.23	2429.23	0.072	2	16	0.047	1	R.GYDYKAGLEVEFHVFKVVDSK.M
166	176	638.34	1274.66	1274.67	-1.19	0	39	0.00013	1	K.AGLEVEFHVFK.V
166	176	638.34	1274.67	1274.67	-0.52	0	45	3.1e-05	1	K.AGLEVEFHVFK.V
166	176	638.34	1274.67	1274.67	-0.24	0	43	5.6e-05	1	K.AGLEVEFHVFK.V
166	176	425.896	1274.67	1274.67	-0.1	0	21	0.0077	1	K.AGLEVEFHVFK.V
166	176	638.34	1274.67	1274.67	-0.044	0	41	7.6e-05	1	K.AGLEVEFHVFK.V
166	176	425.896	1274.67	1274.67	0.042	0	41	8.7e-05	1	K.AGLEVEFHVFK.V
166	176	638.34	1274.67	1274.67	0.052	0	60	1.1e-06	1	K.AGLEVEFHVFK.V
166	176	638.34	1274.67	1274.67	0.15	0	65	3e-07	1	K.AGLEVEFHVFK.V
166	176	638.34	1274.67	1274.67	0.24	0	43	5.5e-05	1	K.AGLEVEFHVFK.V
166	176	638.34	1274.67	1274.67	0.24	0	39	0.00012	1	K.AGLEVEFHVFK.V
166	176	638.34	1274.67	1274.67	0.24	0	62	6.5e-07	1	K.AGLEVEFHVFK.V
166	176	425.896	1274.67	1274.67	0.33	0	25	0.0032	1	K.AGLEVEFHVFK.V
166	176	638.341	1274.67	1274.67	0.34	0	41	7.9e-05	1	K.AGLEVEFHVFK.V
166	176	638.341	1274.67	1274.67	0.34	0	61	8.5e-07	1	K.AGLEVEFHVFK.V
166	176	638.341	1274.67	1274.67	0.43	0	38	0.00017	1	K.AGLEVEFHVFK.V
166	176	425.896	1274.67	1274.67	0.47	0	22	0.0058	1	K.AGLEVEFHVFK.V
166	176	638.341	1274.67	1274.67	0.63	0	44	3.7e-05	1	K.AGLEVEFHVFK.V
166	176	638.341	1274.67	1274.67	0.72	0	43	5e-05	1	K.AGLEVEFHVFK.V
166	176	638.341	1274.67	1274.67	0.82	0	44	3.6e-05	1	K.AGLEVEFHVFK.V
182	210	1102.87	3305.58	3305.59	-2.17	0	35	0.00035	1	K.MRPEHAGQPGEPPEVSLLSHGYQYLTEQR.Y
182	210	827.403	3305.58	3305.59	-2.12	0	52	6.7e-06	1	K.MRPEHAGQPGEPPEVSLLSHGYQYLTEQR.Y
182	210	662.124	3305.58	3305.59	-1.79	0	31	0.00074	1	K.MRPEHAGQPGEPPEVSLLSHGYQYLTEQR.Y
182	210	827.404	3305.59	3305.59	-0.93	0	16	0.023	1	K.MRPEHAGQPGEPPEVSLLSHGYQYLTEQR.Y
182	210	662.125	3305.59	3305.59	-0.86	0	14	0.038	1	K.MRPEHAGQPGEPPEVSLLSHGYQYLTEQR.Y
182	210	827.404	3305.59	3305.59	-0.79	0	24	0.0041	1	K.MRPEHAGQPGEPPEVSLLSHGYQYLTEQR.Y
182	210	827.404	3305.59	3305.59	-0.56	0	39	0.00012	1	K.MRPEHAGQPGEPPEVSLLSHGYQYLTEQR.Y
182	210	662.125	3305.59	3305.59	-0.31	0	43	5.4e-05	1	K.MRPEHAGQPGEPPEVSLLSHGYQYLTEQR.Y
182	210	827.404	3305.59	3305.59	-0.27	0	56	2.7e-06	1	K.MRPEHAGQPGEPPEVSLLSHGYQYLTEQR.Y
182	210	827.404	3305.59	3305.59	-0.12	0	45	3.2e-05	1	K.MRPEHAGQPGEPPEVSLLSHGYQYLTEQR.Y
182	210	1102.87	3305.59	3305.59	-0.063	0	25	0.003	1	K.MRPEHAGQPGEPPEVSLLSHGYQYLTEQR.Y
182	210	1102.87	3305.59	3305.59	-0.063	0	60	1.1e-06	1	K.MRPEHAGQPGEPPEVSLLSHGYQYLTEQR.Y
182	210	827.404	3305.59	3305.59	-0.048	0	51	7.5e-06	1	K.MRPEHAGQPGEPPEVSLLSHGYQYLTEQR.Y
182	210	1102.87	3305.59	3305.59	0.048	0	48	1.5e-05	1	K.MRPEHAGQPGEPPEVSLLSHGYQYLTEQR.Y
182	210	1102.87	3305.59	3305.59	0.16	0	15	0.035	1	K.MRPEHAGQPGEPPEVSLLSHGYQYLTEQR.Y
182	210	1102.87	3305.59	3305.59	0.16	0	46	2.6e-05	1	K.MRPEHAGQPGEPPEVSLLSHGYQYLTEQR.Y
182	210	827.405	3305.59	3305.59	0.17	0	44	3.9e-05	1	K.MRPEHAGQPGEPPEVSLLSHGYQYLTEQR.Y
182	210	827.405	3305.59	3305.59	0.25	0	20	0.009	1	K.MRPEHAGQPGEPPEVSLLSHGYQYLTEQR.Y
182	210	1102.87	3305.59	3305.59	0.27	0	47	2e-05	1	K.MRPEHAGQPGEPPEVSLLSHGYQYLTEQR.Y
182	210	1102.87	3305.59	3305.59	0.38	0	56	2.4e-06	1	K.MRPEHAGQPGEPPEVSLLSHGYQYLTEQR.Y
182	210	827.405	3305.59	3305.59	0.4	0	46	2.4e-05	1	K.MRPEHAGQPGEPPEVSLLSHGYQYLTEQR.Y
182	210	662.125	3305.59	3305.59	0.43	0	26	0.0026	1	K.MRPEHAGQPGEPPEVSLLSHGYQYLTEQR.Y
182	210	662.125	3305.59	3305.59	0.43	0	36	0.00026	1	K.MRPEHAGQPGEPPEVSLLSHGYQYLTEQR.Y
182	210	827.405	3305.59	3305.59	0.62	0	39	0.00013	1	K.MRPEHAGQPGEPPEVSLLSHGYQYLTEQR.Y
182	210	827.405	3305.59	3305.59	0.69	0	47	1.9e-05	1	K.MRPEHAGQPGEPPEVSLLSHGYQYLTEQR.Y
182	210	827.405	3305.59	3305.59	0.76	0	34	0.00038	1	K.MRPEHAGQPGEPPEVSLLSHGYQYLTEQR.Y
182	210	662.125	3305.59	3305.59	0.8	0	16	0.025	1	K.MRPEHAGQPGEPPEVSLLSHGYQYLTEQR.Y
182	210	827.405	3305.59	3305.59	0.99	0	58	1.5e-06	1	K.MRPEHAGQPGEPPEVSLLSHGYQYLTEQR.Y
182	210	827.405	3305.59	3305.59	1.06	0	31	0.00086	1	K.MRPEHAGQPGEPPEVSLLSHGYQYLTEQR.Y
182	210	1108.2	3321.58	3321.58	-1.25	0	44	3.7e-05	1	K.MRPEHAGQPGEPPEVSLLSHGYQYLTEQR.Y
										+ Oxidation (M)
182	210	1108.2	3321.58	3321.58	-1.25	0	42	5.7e-05	1	K.MRPEHAGQPGEPPEVSLLSHGYQYLTEQR.Y
										+ Oxidation (M)
182	210	831.403	3321.58	3321.58	-0.58	0	30	0.00093	1	K.MRPEHAGQPGEPPEVSLLSHGYQYLTEQR.Y
										+ Oxidation (M)
182	210	665.324	3321.58	3321.58	-0.32	0	21	0.0075	1	K.MRPEHAGQPGEPPEVSLLSHGYQYLTEQR.Y
										+ Oxidation (M)
182	210	1108.2	3321.58	3321.58	-0.26	0	36	0.00024	1	K.MRPEHAGQPGEPPEVSLLSHGYQYLTEQR.Y
										+ Oxidation (M)
182	210	665.324	3321.58	3321.58	-0.23	0	47	1.9e-05	1	K.MRPEHAGQPGEPPEVSLLSHGYQYLTEQR.Y
										+ Oxidation (M)
182	210	1108.2	3321.58	3321.58	-0.15	0	58	1.7e-06	1	K.MRPEHAGQPGEPPEVSLLSHGYQYLTEQR.Y
										+ Oxidation (M)
182	210	665.324	3321.58	3321.58	-0.14	0	48	1.7e-05	1	K.MRPEHAGQPGEPPEVSLLSHGYQYLTEQR.Y
										+ Oxidation (M)
182	210	1108.2	3321.58	3321.58	-0.039	0	55	3.1e-06	1	K.MRPEHAGQPGEPPEVSLLSHGYQYLTEQR.Y
										+ Oxidation (M)
182	210	831.403	3321.58	3321.58	0.012	0	26	0.0023	1	K.MRPEHAGQPGEPPEVSLLSHGYQYLTEQR.Y
										+ Oxidation (M)
182	210	665.324	3321.58	3321.58	0.045	0	46	2.5e-05	1	K.MRPEHAGQPGEPPEVSLLSHGYQYLTEQR.Y
										+ Oxidation (M)
182	210	831.403	3321.58	3321.58	0.085	0	54	4e-06	1	K.MRPEHAGQPGEPPEVSLLSHGYQYLTEQR.Y
										+ Oxidation (M)
182	210	665.324	3321.58	3321.58	0.14	0	44	4.2e-05	1	K.MRPEHAGQPGEPPEVSLLSHGYQYLTEQR.Y
										+ Oxidation (M)
182	210	665.324	3321.58	3321.58	0.14	0	52	5.7e-06	1	K.MRPEHAGQPGEPPEVSLLSHGYQYLTEQR.Y
										+ Oxidation (M)
182	210	1108.2	3321.58	3321.58	0.18	0	55	3.2e-06	1	K.MRPEHAGQPGEPPEVSLLSHGYQYLTEQR.Y
										+ Oxidation (M)
182	210	1108.2	3321.58	3321.58	0.18	0	32	0.00058	1	K.MRPEHAGQPGEPPEVSLLSHGYQYLTEQR.Y
										+ Oxidation (M)
182	210	665.324	3321.58	3321.58	0.23	0	18	0.016	1	K.MRPEHAGQPGEPPEVSLLSHGYQYLTEQR.Y
										+ Oxidation (M)
182	210	831.403	3321.58	3321.58	0.23	0	55	3.1e-06	1	K.MRPEHAGQPGEPPEVSLLSHGYQYLTEQR.Y
										+ Oxidation (M)
182	210	831.403	3321.58	3321.58	0.31	0	21	0.0073	1	K.MRPEHAGQPGEPPEVSLLSHGYQYLTEQR.Y
										+ Oxidation (M)
182	210	665.324	3321.58	3321.58	0.32	0	39	0.00014	1	K.MRPEHAGQPGEPPEVSLLSHGYQYLTEQR.Y
										+ Oxidation (M)
182	210	665.324	3321.58	3321.58	0.32	0	28	0.0014	1	K.MRPEHAGQPGEPPEVSLLSHGYQYLTEQR.Y
										+ Oxidation (M)
182	210	665.324	3321.58	3321.58	0.32	0	52	6.8e-06	1	K.MRPEHAGQPGEPPEVSLLSHGYQYLTEQR.Y
										+ Oxidation (M)
182	210	831.404	3321.58	3321.58	0.38	0	26	0.0023	1	K.MRPEHAGQPGEPPEVSLLSHGYQYLTEQR.Y
										+ Oxidation (M)
182	210	1108.2	3321.59	3321.58	0.4	0	49	1.2e-05	1	K.MRPEHAGQPGEPPEVSLLSHGYQYLTEQR.Y
										+ Oxidation (M)
182	210	665.324	3321.59	3321.58	0.41	0	55	3.3e-06	1	K.MRPEHAGQPGEPPEVSLLSHGYQYLTEQR.Y
										+ Oxidation (M)
182	210	665.324	3321.59	3321.58	0.41	0	54	3.7e-06	1	K.MRPEHAGQPGEPPEVSLLSHGYQYLTEQR.Y
										+ Oxidation (M)
182	210	831.404	3321.59	3321.58	0.45	0	13	0.046	1	K.MRPEHAGQPGEPPEVSLLSHGYQYLTEQR.Y
										+ Oxidation (M)
182	210	831.404	3321.59	3321.58	0.45	0	46	2.3e-05	1	K.MRPEHAGQPGEPPEVSLLSHGYQYLTEQR.Y
										+ Oxidation (M)
182	210	665.324	3321.59	3321.58	0.5	0	28	0.0016	1	K.MRPEHAGQPGEPPEVSLLSHGYQYLTEQR.Y
										+ Oxidation (M)
182	210	665.324	3321.59	3321.58	0.5	0	50	1.1e-05	1	K.MRPEHAGQPGEPPEVSLLSHGYQYLTEQR.Y
										+ Oxidation (M)
182	210	1108.2	3321.59	3321.58	0.51	0	15	0.03	1	K.MRPEHAGQPGEPPEVSLLSHGYQYLTEQR.Y
										+ Oxidation (M)
182	210	1108.2	3321.59	3321.58	0.51	0	37	0.0002	1	K.MRPEHAGQPGEPPEVSLLSHGYQYLTEQR.Y
										+ Oxidation (M)
182	210	1108.2	3321.59	3321.58	0.51	0	42	5.8e-05	1	K.MRPEHAGQPGEPPEVSLLSHGYQYLTEQR.Y
										+ Oxidation (M)
182	210	1108.2	3321.59	3321.58	0.51	0	50	9.5e-06	1	K.MRPEHAGQPGEPPEVSLLSHGYQYLTEQR.Y
										+ Oxidation (M)
182	210	831.404	3321.59	3321.58	0.53	0	43	4.6e-05	1	K.MRPEHAGQPGEPPEVSLLSHGYQYLTEQR.Y
										+ Oxidation (M)
182	210	831.404	3321.59	3321.58	0.53	0	30	0.001	1	K.MRPEHAGQPGEPPEVSLLSHGYQYLTEQR.Y
										+ Oxidation (M)
182	210	831.404	3321.59	3321.58	0.53	0	67	1.9e-07	1	K.MRPEHAGQPGEPPEVSLLSHGYQYLTEQR.Y
										+ Oxidation (M)
182	210	831.404	3321.59	3321.58	0.53	0	51	8.4e-06	1	K.MRPEHAGQPGEPPEVSLLSHGYQYLTEQR.Y
										+ Oxidation (M)
182	210	665.324	3321.59	3321.58	0.6	0	47	2.2e-05	1	K.MRPEHAGQPGEPPEVSLLSHGYQYLTEQR.Y
										+ Oxidation (M)
182	210	665.324	3321.59	3321.58	0.6	0	49	1.3e-05	1	K.MRPEHAGQPGEPPEVSLLSHGYQYLTEQR.Y
										+ Oxidation (M)
182	210	831.404	3321.59	3321.58	0.6	0	48	1.6e-05	1	K.MRPEHAGQPGEPPEVSLLSHGYQYLTEQR.Y
										+ Oxidation (M)
182	210	1108.2	3321.59	3321.58	0.62	0	25	0.0035	1	K.MRPEHAGQPGEPPEVSLLSHGYQYLTEQR.Y
										+ Oxidation (M)
182	210	1108.2	3321.59	3321.58	0.62	0	30	0.0009	1	K.MRPEHAGQPGEPPEVSLLSHGYQYLTEQR.Y
										+ Oxidation (M)
182	210	1108.2	3321.59	3321.58	0.62	0	52	6.3e-06	1	K.MRPEHAGQPGEPPEVSLLSHGYQYLTEQR.Y
										+ Oxidation (M)
182	210	665.324	3321.59	3321.58	0.69	0	51	7.6e-06	1	K.MRPEHAGQPGEPPEVSLLSHGYQYLTEQR.Y
										+ Oxidation (M)
182	210	1108.2	3321.59	3321.58	0.73	0	36	0.00023	1	K.MRPEHAGQPGEPPEVSLLSHGYQYLTEQR.Y
										+ Oxidation (M)
182	210	1108.2	3321.59	3321.58	0.73	0	41	8.8e-05	1	K.MRPEHAGQPGEPPEVSLLSHGYQYLTEQR.Y
										+ Oxidation (M)
182	210	831.404	3321.59	3321.58	0.75	0	45	3e-05	1	K.MRPEHAGQPGEPPEVSLLSHGYQYLTEQR.Y
										+ Oxidation (M)
182	210	831.404	3321.59	3321.58	0.75	0	24	0.0044	1	K.MRPEHAGQPGEPPEVSLLSHGYQYLTEQR.Y
										+ Oxidation (M)
182	210	831.404	3321.59	3321.58	0.75	0	23	0.0049	1	K.MRPEHAGQPGEPPEVSLLSHGYQYLTEQR.Y
										+ Oxidation (M)
182	210	831.404	3321.59	3321.58	0.75	0	43	5.1e-05	1	K.MRPEHAGQPGEPPEVSLLSHGYQYLTEQR.Y
										+ Oxidation (M)
182	210	665.324	3321.59	3321.58	0.78	0	48	1.4e-05	1	K.MRPEHAGQPGEPPEVSLLSHGYQYLTEQR.Y
										+ Oxidation (M)
182	210	665.324	3321.59	3321.58	0.78	0	48	1.8e-05	1	K.MRPEHAGQPGEPPEVSLLSHGYQYLTEQR.Y
										+ Oxidation (M)
182	210	831.404	3321.59	3321.58	0.82	0	29	0.0013	1	K.MRPEHAGQPGEPPEVSLLSHGYQYLTEQR.Y
										+ Oxidation (M)
182	210	1108.2	3321.59	3321.58	0.84	0	28	0.0015	1	K.MRPEHAGQPGEPPEVSLLSHGYQYLTEQR.Y
										+ Oxidation (M)
182	210	665.325	3321.59	3321.58	0.87	0	61	7.8e-07	1	K.MRPEHAGQPGEPPEVSLLSHGYQYLTEQR.Y
										+ Oxidation (M)
182	210	831.404	3321.59	3321.58	0.89	0	28	0.0017	1	K.MRPEHAGQPGEPPEVSLLSHGYQYLTEQR.Y
										+ Oxidation (M)
182	210	831.404	3321.59	3321.58	0.89	0	60	9.2e-07	1	K.MRPEHAGQPGEPPEVSLLSHGYQYLTEQR.Y
										+ Oxidation (M)
182	210	1108.2	3321.59	3321.58	0.95	0	17	0.018	1	K.MRPEHAGQPGEPPEVSLLSHGYQYLTEQR.Y
										+ Oxidation (M)
182	210	1108.2	3321.59	3321.58	0.95	0	21	0.0081	1	K.MRPEHAGQPGEPPEVSLLSHGYQYLTEQR.Y
										+ Oxidation (M)
182	210	1108.2	3321.59	3321.58	0.95	0	41	7.2e-05	1	K.MRPEHAGQPGEPPEVSLLSHGYQYLTEQR.Y
										+ Oxidation (M)
182	210	1108.2	3321.59	3321.58	0.95	0	47	2e-05	1	K.MRPEHAGQPGEPPEVSLLSHGYQYLTEQR.Y
										+ Oxidation (M)
182	210	665.325	3321.59	3321.58	0.96	0	18	0.016	1	K.MRPEHAGQPGEPPEVSLLSHGYQYLTEQR.Y
										+ Oxidation (M)
182	210	665.325	3321.59	3321.58	0.96	0	44	3.9e-05	1	K.MRPEHAGQPGEPPEVSLLSHGYQYLTEQR.Y
										+ Oxidation (M)
182	210	665.325	3321.59	3321.58	0.96	0	44	3.8e-05	1	K.MRPEHAGQPGEPPEVSLLSHGYQYLTEQR.Y
										+ Oxidation (M)
182	210	831.404	3321.59	3321.58	0.97	0	33	0.00053	1	K.MRPEHAGQPGEPPEVSLLSHGYQYLTEQR.Y
										+ Oxidation (M)
182	210	831.404	3321.59	3321.58	0.97	0	42	6.6e-05	1	K.MRPEHAGQPGEPPEVSLLSHGYQYLTEQR.Y
										+ Oxidation (M)
182	210	831.404	3321.59	3321.58	0.97	0	52	5.6e-06	1	K.MRPEHAGQPGEPPEVSLLSHGYQYLTEQR.Y
										+ Oxidation (M)
182	210	831.404	3321.59	3321.58	1.04	0	28	0.0015	1	K.MRPEHAGQPGEPPEVSLLSHGYQYLTEQR.Y
										+ Oxidation (M)
182	210	831.404	3321.59	3321.58	1.04	0	56	2.4e-06	1	K.MRPEHAGQPGEPPEVSLLSHGYQYLTEQR.Y
										+ Oxidation (M)
182	210	831.404	3321.59	3321.58	1.04	0	33	0.00056	1	K.MRPEHAGQPGEPPEVSLLSHGYQYLTEQR.Y
										+ Oxidation (M)
182	210	665.325	3321.59	3321.58	1.06	0	36	0.00026	1	K.MRPEHAGQPGEPPEVSLLSHGYQYLTEQR.Y
										+ Oxidation (M)
182	210	1108.2	3321.59	3321.58	1.06	0	39	0.00013	1	K.MRPEHAGQPGEPPEVSLLSHGYQYLTEQR.Y
										+ Oxidation (M)
182	210	1108.2	3321.59	3321.58	1.06	0	35	0.00035	1	K.MRPEHAGQPGEPPEVSLLSHGYQYLTEQR.Y
										+ Oxidation (M)
182	210	831.404	3321.59	3321.58	1.11	0	31	0.00075	1	K.MRPEHAGQPGEPPEVSLLSHGYQYLTEQR.Y
										+ Oxidation (M)
182	210	831.404	3321.59	3321.58	1.11	0	50	9.2e-06	1	K.MRPEHAGQPGEPPEVSLLSHGYQYLTEQR.Y
										+ Oxidation (M)
182	210	831.404	3321.59	3321.58	1.19	0	35	0.00034	1	K.MRPEHAGQPGEPPEVSLLSHGYQYLTEQR.Y
										+ Oxidation (M)
182	210	831.404	3321.59	3321.58	1.19	0	22	0.0061	1	K.MRPEHAGQPGEPPEVSLLSHGYQYLTEQR.Y
										+ Oxidation (M)
182	210	1108.2	3321.59	3321.58	1.39	0	15	0.035	1	K.MRPEHAGQPGEPPEVSLLSHGYQYLTEQR.Y
										+ Oxidation (M)
182	210	1108.2	3321.59	3321.58	1.39	0	29	0.0013	1	K.MRPEHAGQPGEPPEVSLLSHGYQYLTEQR.Y
										+ Oxidation (M)
182	210	665.325	3321.59	3321.58	1.51	0	17	0.018	1	K.MRPEHAGQPGEPPEVSLLSHGYQYLTEQR.Y
										+ Oxidation (M)
182	222	805.062	4824.33	4824.33	0.64	1	16	0.028	1	K.MRPEHAGQPGEPPEVSLLSHGYQYLTEQRYDQMEPVLELIR.R
										+ 2 Oxidation (M)
211	222	753.387	1504.76	1504.76	-0.51	0	31	0.00077	1	R.YDQMEPVLELIR.R
211	222	753.387	1504.76	1504.76	-0.11	0	39	0.00012	1	R.YDQMEPVLELIR.R
211	222	753.387	1504.76	1504.76	-0.027	0	54	4e-06	1	R.YDQMEPVLELIR.R
211	222	753.387	1504.76	1504.76	-0.027	0	79	1.2e-08	1	R.YDQMEPVLELIR.R
211	222	753.387	1504.76	1504.76	0.13	0	85	3.1e-09	1	R.YDQMEPVLELIR.R
211	222	753.387	1504.76	1504.76	0.3	0	74	4.4e-08	1	R.YDQMEPVLELIR.R
211	222	753.387	1504.76	1504.76	0.46	0	82	5.9e-09	1	R.YDQMEPVLELIR.R
211	222	753.388	1504.76	1504.76	1.43	0	45	3.1e-05	1	R.YDQMEPVLELIR.R
211	222	753.388	1504.76	1504.76	1.68	0	71	8.4e-08	1	R.YDQMEPVLELIR.R
211	222	761.384	1520.75	1520.75	-0.54	0	76	2.3e-08	1	R.YDQMEPVLELIR.R
										+ Oxidation (M)
211	222	761.384	1520.75	1520.75	-0.3	0	52	5.9e-06	1	R.YDQMEPVLELIR.R
										+ Oxidation (M)
211	222	761.384	1520.75	1520.75	-0.3	0	50	1.1e-05	1	R.YDQMEPVLELIR.R
										+ Oxidation (M)
211	222	761.384	1520.75	1520.75	-0.22	0	51	7.2e-06	1	R.YDQMEPVLELIR.R
										+ Oxidation (M)
211	222	761.384	1520.75	1520.75	-0.22	0	60	1.1e-06	1	R.YDQMEPVLELIR.R
										+ Oxidation (M)
211	222	761.384	1520.75	1520.75	-0.14	0	64	4e-07	1	R.YDQMEPVLELIR.R
										+ Oxidation (M)
211	222	761.385	1520.75	1520.75	-0.058	0	45	3.3e-05	1	R.YDQMEPVLELIR.R
										+ Oxidation (M)
211	222	761.385	1520.75	1520.75	-0.058	0	61	7.7e-07	1	R.YDQMEPVLELIR.R
										+ Oxidation (M)
211	222	761.385	1520.75	1520.75	-0.058	0	85	2.9e-09	1	R.YDQMEPVLELIR.R
										+ Oxidation (M)
211	222	761.385	1520.75	1520.75	0.022	0	59	1.3e-06	1	R.YDQMEPVLELIR.R
										+ Oxidation (M)
211	222	761.385	1520.75	1520.75	0.022	0	50	1.1e-05	1	R.YDQMEPVLELIR.R
										+ Oxidation (M)
211	222	761.385	1520.75	1520.75	0.022	0	72	5.8e-08	1	R.YDQMEPVLELIR.R
										+ Oxidation (M)
211	222	507.925	1520.75	1520.75	0.036	0	63	5e-07	1	R.YDQMEPVLELIR.R
										+ Oxidation (M)
211	222	761.385	1520.75	1520.75	0.1	0	57	1.9e-06	1	R.YDQMEPVLELIR.R
										+ Oxidation (M)
211	222	761.385	1520.75	1520.75	0.18	0	48	1.7e-05	1	R.YDQMEPVLELIR.R
										+ Oxidation (M)
211	222	761.385	1520.75	1520.75	0.18	0	68	1.4e-07	1	R.YDQMEPVLELIR.R
										+ Oxidation (M)
211	222	761.385	1520.75	1520.75	0.18	0	67	2.2e-07	1	R.YDQMEPVLELIR.R
										+ Oxidation (M)
211	222	761.385	1520.75	1520.75	0.26	0	68	1.6e-07	1	R.YDQMEPVLELIR.R
										+ Oxidation (M)
211	222	761.385	1520.75	1520.75	0.26	0	86	2.4e-09	1	R.YDQMEPVLELIR.R
										+ Oxidation (M)
211	222	761.385	1520.75	1520.75	0.26	0	68	1.7e-07	1	R.YDQMEPVLELIR.R
										+ Oxidation (M)
211	222	761.385	1520.76	1520.75	0.34	0	51	8.4e-06	1	R.YDQMEPVLELIR.R
										+ Oxidation (M)
211	222	761.385	1520.76	1520.75	0.34	0	68	1.5e-07	1	R.YDQMEPVLELIR.R
										+ Oxidation (M)
211	222	761.385	1520.76	1520.75	0.34	0	68	1.5e-07	1	R.YDQMEPVLELIR.R
										+ Oxidation (M)
211	222	761.385	1520.76	1520.75	0.34	0	74	3.8e-08	1	R.YDQMEPVLELIR.R
										+ Oxidation (M)
211	222	761.385	1520.76	1520.75	0.42	0	82	5.7e-09	1	R.YDQMEPVLELIR.R
										+ Oxidation (M)
211	222	507.926	1520.76	1520.75	0.52	0	54	3.6e-06	1	R.YDQMEPVLELIR.R
										+ Oxidation (M)
211	222	761.385	1520.76	1520.75	0.67	0	67	1.8e-07	1	R.YDQMEPVLELIR.R
										+ Oxidation (M)
211	222	507.926	1520.76	1520.75	0.7	0	53	5.1e-06	1	R.YDQMEPVLELIR.R
										+ Oxidation (M)
211	222	761.385	1520.76	1520.75	0.83	0	38	0.00016	1	R.YDQMEPVLELIR.R
										+ Oxidation (M)
211	222	507.926	1520.76	1520.75	1	0	30	0.001	1	R.YDQMEPVLELIR.R
										+ Oxidation (M)
211	222	761.385	1520.76	1520.75	1.07	0	55	3e-06	1	R.YDQMEPVLELIR.R
										+ Oxidation (M)
211	223	839.435	1676.86	1676.86	-0.36	1	19	0.013	1	R.YDQMEPVLELIRR.D
										+ Oxidation (M)
211	223	839.435	1676.86	1676.86	-0.29	1	17	0.022	1	R.YDQMEPVLELIRR.D
										+ Oxidation (M)
211	223	559.959	1676.86	1676.86	-0.042	1	31	0.00086	1	R.YDQMEPVLELIRR.D
										+ Oxidation (M)
211	223	559.959	1676.86	1676.86	0.067	1	17	0.021	1	R.YDQMEPVLELIRR.D
										+ Oxidation (M)
211	223	559.959	1676.86	1676.86	0.18	1	36	0.00025	1	R.YDQMEPVLELIRR.D
										+ Oxidation (M)
211	223	559.959	1676.86	1676.86	0.51	1	35	0.0003	1	R.YDQMEPVLELIRR.D
										+ Oxidation (M)
211	223	559.96	1676.86	1676.86	0.72	1	24	0.0041	1	R.YDQMEPVLELIRR.D
										+ Oxidation (M)
211	223	559.96	1676.86	1676.86	0.94	1	31	0.00075	1	R.YDQMEPVLELIRR.D
										+ Oxidation (M)
223	233	403.587	1207.74	1207.74	0.019	1	44	4e-05	1	R.RDVVALGLPLR.S
223	233	403.587	1207.74	1207.74	0.094	1	50	9.9e-06	1	R.RDVVALGLPLR.S
223	233	604.877	1207.74	1207.74	0.1	1	46	2.8e-05	1	R.RDVVALGLPLR.S
223	233	403.587	1207.74	1207.74	0.17	1	27	0.0019	1	R.RDVVALGLPLR.S
223	233	604.877	1207.74	1207.74	0.21	1	54	3.7e-06	1	R.RDVVALGLPLR.S
223	233	604.877	1207.74	1207.74	0.21	1	45	3.2e-05	1	R.RDVVALGLPLR.S
223	233	403.587	1207.74	1207.74	0.25	1	42	6.5e-05	1	R.RDVVALGLPLR.S
223	233	604.878	1207.74	1207.74	0.31	1	35	0.00035	1	R.RDVVALGLPLR.S
223	233	604.878	1207.74	1207.74	0.31	1	57	2.1e-06	1	R.RDVVALGLPLR.S
223	233	604.878	1207.74	1207.74	0.31	1	69	1.4e-07	1	R.RDVVALGLPLR.S
223	233	604.878	1207.74	1207.74	0.31	1	56	2.3e-06	1	R.RDVVALGLPLR.S
223	233	604.878	1207.74	1207.74	0.31	1	71	7.9e-08	1	R.RDVVALGLPLR.S
223	233	403.587	1207.74	1207.74	0.32	1	51	7.1e-06	1	R.RDVVALGLPLR.S
223	233	403.587	1207.74	1207.74	0.32	1	55	3.2e-06	1	R.RDVVALGLPLR.S
223	233	403.587	1207.74	1207.74	0.4	1	43	4.5e-05	1	R.RDVVALGLPLR.S
223	233	403.587	1207.74	1207.74	0.4	1	51	7.3e-06	1	R.RDVVALGLPLR.S
223	233	604.878	1207.74	1207.74	0.41	1	30	0.0011	1	R.RDVVALGLPLR.S
223	233	604.878	1207.74	1207.74	0.41	1	59	1.3e-06	1	R.RDVVALGLPLR.S
223	233	604.878	1207.74	1207.74	0.51	1	43	4.7e-05	1	R.RDVVALGLPLR.S
223	233	604.878	1207.74	1207.74	0.51	1	41	7.4e-05	1	R.RDVVALGLPLR.S
223	233	604.878	1207.74	1207.74	0.61	1	18	0.015	1	R.RDVVALGLPLR.S
223	233	604.878	1207.74	1207.74	0.61	1	22	0.0066	1	R.RDVVALGLPLR.S
223	233	604.878	1207.74	1207.74	0.61	1	38	0.00015	1	R.RDVVALGLPLR.S
223	233	604.878	1207.74	1207.74	0.71	1	56	2.7e-06	1	R.RDVVALGLPLR.S
223	233	604.878	1207.74	1207.74	0.71	1	58	1.6e-06	1	R.RDVVALGLPLR.S
224	233	526.827	1051.64	1051.64	-0.43	0	46	2.8e-05	1	R.DVVALGLPLR.S
224	233	526.827	1051.64	1051.64	-0.2	0	53	5.4e-06	1	R.DVVALGLPLR.S
224	233	526.827	1051.64	1051.64	-0.083	0	49	1.2e-05	1	R.DVVALGLPLR.S
224	233	526.827	1051.64	1051.64	0.033	0	48	1.6e-05	1	R.DVVALGLPLR.S
224	233	526.827	1051.64	1051.64	0.033	0	51	8.2e-06	1	R.DVVALGLPLR.S
224	233	526.827	1051.64	1051.64	0.033	0	45	3e-05	1	R.DVVALGLPLR.S
224	233	526.827	1051.64	1051.64	0.15	0	46	2.6e-05	1	R.DVVALGLPLR.S
224	233	526.827	1051.64	1051.64	0.27	0	48	1.5e-05	1	R.DVVALGLPLR.S
224	233	526.827	1051.64	1051.64	0.27	0	46	2.6e-05	1	R.DVVALGLPLR.S
224	233	526.827	1051.64	1051.64	0.27	0	49	1.4e-05	1	R.DVVALGLPLR.S
224	233	526.827	1051.64	1051.64	0.27	0	45	3.1e-05	1	R.DVVALGLPLR.S
224	233	526.827	1051.64	1051.64	0.38	0	33	0.00045	1	R.DVVALGLPLR.S
224	233	526.827	1051.64	1051.64	0.38	0	45	2.8e-05	1	R.DVVALGLPLR.S
224	233	526.827	1051.64	1051.64	0.38	0	53	4.8e-06	1	R.DVVALGLPLR.S
224	233	526.827	1051.64	1051.64	0.38	0	47	1.8e-05	1	R.DVVALGLPLR.S
224	233	526.827	1051.64	1051.64	0.38	0	45	3.1e-05	1	R.DVVALGLPLR.S
224	233	526.827	1051.64	1051.64	0.38	0	49	1.4e-05	1	R.DVVALGLPLR.S
224	233	526.827	1051.64	1051.64	0.5	0	51	7.5e-06	1	R.DVVALGLPLR.S
224	233	526.827	1051.64	1051.64	0.5	0	58	1.6e-06	1	R.DVVALGLPLR.S
224	233	526.827	1051.64	1051.64	0.5	0	46	2.7e-05	1	R.DVVALGLPLR.S
224	233	526.827	1051.64	1051.64	0.5	0	45	2.9e-05	1	R.DVVALGLPLR.S
224	233	526.827	1051.64	1051.64	0.5	0	46	2.7e-05	1	R.DVVALGLPLR.S
224	233	526.827	1051.64	1051.64	0.61	0	53	4.7e-06	1	R.DVVALGLPLR.S
224	233	526.827	1051.64	1051.64	0.61	0	43	5e-05	1	R.DVVALGLPLR.S
224	233	526.827	1051.64	1051.64	0.61	0	47	2.2e-05	1	R.DVVALGLPLR.S
224	233	526.827	1051.64	1051.64	0.73	0	54	4e-06	1	R.DVVALGLPLR.S
224	233	526.827	1051.64	1051.64	0.73	0	45	3.1e-05	1	R.DVVALGLPLR.S
224	233	526.827	1051.64	1051.64	0.73	0	44	4.3e-05	1	R.DVVALGLPLR.S
224	233	526.827	1051.64	1051.64	0.85	0	58	1.6e-06	1	R.DVVALGLPLR.S
265	272	473.269	944.522	944.523	-0.12	1	34	0.00039	1	R.AAVKQICR.R
265	272	473.269	944.523	944.523	0.26	1	27	0.0021	1	R.AAVKQICR.R
274	285	383.93	1531.69	1531.69	-0.035	0	14	0.041	1	R.HGYHATFMCRPR.I
274	285	766.854	1531.69	1531.69	0.22	0	19	0.014	1	R.HGYHATFMCRPR.I
274	285	511.572	1531.69	1531.69	0.53	0	24	0.0035	1	R.HGYHATFMCRPR.I
274	285	387.929	1547.69	1547.69	-0.53	0	14	0.041	1	R.HGYHATFMCRPR.I
										+ Oxidation (M)
274	285	774.851	1547.69	1547.69	-0.28	0	18	0.015	1	R.HGYHATFMCRPR.I
										+ Oxidation (M)
274	285	387.929	1547.69	1547.69	0.016	0	14	0.036	1	R.HGYHATFMCRPR.I
										+ Oxidation (M)
274	285	516.903	1547.69	1547.69	0.22	0	17	0.021	1	R.HGYHATFMCRPR.I
										+ Oxidation (M)
274	285	387.929	1547.69	1547.69	0.25	0	20	0.011	1	R.HGYHATFMCRPR.I
										+ Oxidation (M)
286	303	993.535	1985.06	1985.06	-1.6	0	82	6.6e-09	1	R.IPNVVSSGWHLHQSVVAR.D
286	303	497.272	1985.06	1985.06	-1.06	0	15	0.031	1	R.IPNVVSSGWHLHQSVVAR.D
286	303	662.693	1985.06	1985.06	-0.93	0	60	1.1e-06	1	R.IPNVVSSGWHLHQSVVAR.D
286	303	662.693	1985.06	1985.06	-0.56	0	41	8.1e-05	1	R.IPNVVSSGWHLHQSVVAR.D
286	303	662.693	1985.06	1985.06	-0.56	0	48	1.5e-05	1	R.IPNVVSSGWHLHQSVVAR.D
286	303	497.272	1985.06	1985.06	-0.44	0	51	8.1e-06	1	R.IPNVVSSGWHLHQSVVAR.D
286	303	497.272	1985.06	1985.06	-0.38	0	47	1.9e-05	1	R.IPNVVSSGWHLHQSVVAR.D
286	303	993.537	1985.06	1985.06	-0.37	0	43	5e-05	1	R.IPNVVSSGWHLHQSVVAR.D
286	303	497.272	1985.06	1985.06	-0.32	0	62	6.5e-07	1	R.IPNVVSSGWHLHQSVVAR.D
286	303	993.537	1985.06	1985.06	-0.31	0	32	0.0007	1	R.IPNVVSSGWHLHQSVVAR.D
286	303	497.272	1985.06	1985.06	-0.26	0	26	0.0024	1	R.IPNVVSSGWHLHQSVVAR.D
286	303	993.537	1985.06	1985.06	-0.24	0	54	3.6e-06	1	R.IPNVVSSGWHLHQSVVAR.D
286	303	993.537	1985.06	1985.06	-0.24	0	79	1.4e-08	1	R.IPNVVSSGWHLHQSVVAR.D
286	303	497.272	1985.06	1985.06	-0.2	0	32	0.00069	1	R.IPNVVSSGWHLHQSVVAR.D
286	303	662.694	1985.06	1985.06	-0.19	0	40	9.8e-05	1	R.IPNVVSSGWHLHQSVVAR.D
286	303	662.694	1985.06	1985.06	-0.19	0	60	9.4e-07	1	R.IPNVVSSGWHLHQSVVAR.D
286	303	662.694	1985.06	1985.06	-0.19	0	73	5.6e-08	1	R.IPNVVSSGWHLHQSVVAR.D
286	303	993.537	1985.06	1985.06	-0.18	0	107	2.1e-11	1	R.IPNVVSSGWHLHQSVVAR.D
286	303	993.537	1985.06	1985.06	-0.12	0	87	2.2e-09	1	R.IPNVVSSGWHLHQSVVAR.D
286	303	662.694	1985.06	1985.06	-0.096	0	53	5.6e-06	1	R.IPNVVSSGWHLHQSVVAR.D
286	303	662.694	1985.06	1985.06	-0.096	0	64	3.6e-07	1	R.IPNVVSSGWHLHQSVVAR.D
286	303	497.272	1985.06	1985.06	-0.073	0	19	0.012	1	R.IPNVVSSGWHLHQSVVAR.D
286	303	497.272	1985.06	1985.06	-0.01	0	64	4.4e-07	1	R.IPNVVSSGWHLHQSVVAR.D
286	303	662.694	1985.06	1985.06	-0.0035	0	36	0.00023	1	R.IPNVVSSGWHLHQSVVAR.D
286	303	662.694	1985.06	1985.06	-0.0035	0	62	6.1e-07	1	R.IPNVVSSGWHLHQSVVAR.D
286	303	993.537	1985.06	1985.06	0.002	0	94	3.6e-10	1	R.IPNVVSSGWHLHQSVVAR.D
286	303	662.694	1985.06	1985.06	0.089	0	73	4.5e-08	1	R.IPNVVSSGWHLHQSVVAR.D
286	303	662.694	1985.06	1985.06	0.089	0	75	3.4e-08	1	R.IPNVVSSGWHLHQSVVAR.D
286	303	497.272	1985.06	1985.06	0.11	0	49	1.3e-05	1	R.IPNVVSSGWHLHQSVVAR.D
286	303	497.272	1985.06	1985.06	0.17	0	75	3.4e-08	1	R.IPNVVSSGWHLHQSVVAR.D
286	303	662.694	1985.06	1985.06	0.18	0	39	0.00014	1	R.IPNVVSSGWHLHQSVVAR.D
286	303	662.694	1985.06	1985.06	0.18	0	41	8.9e-05	1	R.IPNVVSSGWHLHQSVVAR.D
286	303	662.694	1985.06	1985.06	0.18	0	65	3.2e-07	1	R.IPNVVSSGWHLHQSVVAR.D
286	303	662.694	1985.06	1985.06	0.18	0	69	1.2e-07	1	R.IPNVVSSGWHLHQSVVAR.D
286	303	993.537	1985.06	1985.06	0.19	0	30	0.0009	1	R.IPNVVSSGWHLHQSVVAR.D
286	303	497.272	1985.06	1985.06	0.24	0	66	2.3e-07	1	R.IPNVVSSGWHLHQSVVAR.D
286	303	497.272	1985.06	1985.06	0.24	0	57	2e-06	1	R.IPNVVSSGWHLHQSVVAR.D
286	303	993.537	1985.06	1985.06	0.25	0	51	7.1e-06	1	R.IPNVVSSGWHLHQSVVAR.D
286	303	993.537	1985.06	1985.06	0.25	0	95	3.3e-10	1	R.IPNVVSSGWHLHQSVVAR.D
286	303	662.694	1985.06	1985.06	0.27	0	15	0.03	1	R.IPNVVSSGWHLHQSVVAR.D
286	303	662.694	1985.06	1985.06	0.27	0	72	5.7e-08	1	R.IPNVVSSGWHLHQSVVAR.D
286	303	497.272	1985.06	1985.06	0.3	0	31	0.00088	1	R.IPNVVSSGWHLHQSVVAR.D
286	303	497.272	1985.06	1985.06	0.3	0	62	5.7e-07	1	R.IPNVVSSGWHLHQSVVAR.D
286	303	993.537	1985.06	1985.06	0.31	0	71	7.7e-08	1	R.IPNVVSSGWHLHQSVVAR.D
286	303	497.272	1985.06	1985.06	0.36	0	38	0.00015	1	R.IPNVVSSGWHLHQSVVAR.D
286	303	662.694	1985.06	1985.06	0.37	0	16	0.023	1	R.IPNVVSSGWHLHQSVVAR.D
286	303	662.694	1985.06	1985.06	0.37	0	78	1.4e-08	1	R.IPNVVSSGWHLHQSVVAR.D
286	303	662.694	1985.06	1985.06	0.37	0	70	9.1e-08	1	R.IPNVVSSGWHLHQSVVAR.D
286	303	993.537	1985.06	1985.06	0.37	0	25	0.0035	1	R.IPNVVSSGWHLHQSVVAR.D
286	303	662.694	1985.06	1985.06	0.46	0	70	9.5e-08	1	R.IPNVVSSGWHLHQSVVAR.D
286	303	662.694	1985.06	1985.06	0.46	0	58	1.5e-06	1	R.IPNVVSSGWHLHQSVVAR.D
286	303	662.694	1985.06	1985.06	0.46	0	69	1.2e-07	1	R.IPNVVSSGWHLHQSVVAR.D
286	303	497.272	1985.06	1985.06	0.48	0	61	8.2e-07	1	R.IPNVVSSGWHLHQSVVAR.D
286	303	497.272	1985.06	1985.06	0.54	0	45	2.8e-05	1	R.IPNVVSSGWHLHQSVVAR.D
286	303	497.272	1985.06	1985.06	0.54	0	49	1.2e-05	1	R.IPNVVSSGWHLHQSVVAR.D
286	303	497.272	1985.06	1985.06	0.54	0	57	2e-06	1	R.IPNVVSSGWHLHQSVVAR.D
286	303	662.694	1985.06	1985.06	0.55	0	24	0.0039	1	R.IPNVVSSGWHLHQSVVAR.D
286	303	662.694	1985.06	1985.06	0.55	0	62	6e-07	1	R.IPNVVSSGWHLHQSVVAR.D
286	303	662.694	1985.06	1985.06	0.55	0	64	4.3e-07	1	R.IPNVVSSGWHLHQSVVAR.D
286	303	662.694	1985.06	1985.06	0.55	0	65	3.4e-07	1	R.IPNVVSSGWHLHQSVVAR.D
286	303	662.694	1985.06	1985.06	0.55	0	72	6e-08	1	R.IPNVVSSGWHLHQSVVAR.D
286	303	662.694	1985.06	1985.06	0.55	0	73	4.9e-08	1	R.IPNVVSSGWHLHQSVVAR.D
286	303	993.538	1985.06	1985.06	0.56	0	86	2.4e-09	1	R.IPNVVSSGWHLHQSVVAR.D
286	303	497.272	1985.06	1985.06	0.6	0	71	7.9e-08	1	R.IPNVVSSGWHLHQSVVAR.D
286	303	993.538	1985.06	1985.06	0.62	0	39	0.00012	1	R.IPNVVSSGWHLHQSVVAR.D
286	303	662.694	1985.06	1985.06	0.64	0	30	0.001	1	R.IPNVVSSGWHLHQSVVAR.D
286	303	662.694	1985.06	1985.06	0.64	0	62	6.9e-07	1	R.IPNVVSSGWHLHQSVVAR.D
286	303	662.694	1985.06	1985.06	0.64	0	69	1.1e-07	1	R.IPNVVSSGWHLHQSVVAR.D
286	303	497.272	1985.06	1985.06	0.66	0	52	6.7e-06	1	R.IPNVVSSGWHLHQSVVAR.D
286	303	497.272	1985.06	1985.06	0.66	0	68	1.7e-07	1	R.IPNVVSSGWHLHQSVVAR.D
286	303	497.272	1985.06	1985.06	0.73	0	56	2.6e-06	1	R.IPNVVSSGWHLHQSVVAR.D
286	303	497.272	1985.06	1985.06	0.73	0	63	5.1e-07	1	R.IPNVVSSGWHLHQSVVAR.D
286	303	662.694	1985.06	1985.06	0.73	0	18	0.018	1	R.IPNVVSSGWHLHQSVVAR.D
286	303	662.694	1985.06	1985.06	0.73	0	24	0.004	1	R.IPNVVSSGWHLHQSVVAR.D
286	303	662.694	1985.06	1985.06	0.73	0	41	7.5e-05	1	R.IPNVVSSGWHLHQSVVAR.D
286	303	497.273	1985.06	1985.06	0.79	0	56	2.3e-06	1	R.IPNVVSSGWHLHQSVVAR.D
286	303	497.273	1985.06	1985.06	0.79	0	40	9.3e-05	1	R.IPNVVSSGWHLHQSVVAR.D
286	303	497.273	1985.06	1985.06	0.79	0	47	2.2e-05	1	R.IPNVVSSGWHLHQSVVAR.D
286	303	497.273	1985.06	1985.06	0.79	0	49	1.3e-05	1	R.IPNVVSSGWHLHQSVVAR.D
286	303	497.273	1985.06	1985.06	0.79	0	67	1.8e-07	1	R.IPNVVSSGWHLHQSVVAR.D
286	303	662.694	1985.06	1985.06	0.83	0	29	0.0011	1	R.IPNVVSSGWHLHQSVVAR.D
286	303	662.694	1985.06	1985.06	0.83	0	72	6.5e-08	1	R.IPNVVSSGWHLHQSVVAR.D
286	303	497.273	1985.06	1985.06	0.85	0	25	0.0033	1	R.IPNVVSSGWHLHQSVVAR.D
286	303	497.273	1985.06	1985.06	0.91	0	41	8.9e-05	1	R.IPNVVSSGWHLHQSVVAR.D
286	303	662.694	1985.06	1985.06	0.92	0	40	9.7e-05	1	R.IPNVVSSGWHLHQSVVAR.D
286	303	497.273	1985.06	1985.06	0.97	0	53	5.4e-06	1	R.IPNVVSSGWHLHQSVVAR.D
286	303	662.694	1985.06	1985.06	1.01	0	52	6.3e-06	1	R.IPNVVSSGWHLHQSVVAR.D
286	303	662.694	1985.06	1985.06	1.01	0	78	1.7e-08	1	R.IPNVVSSGWHLHQSVVAR.D
286	303	497.273	1985.06	1985.06	1.04	0	37	0.00022	1	R.IPNVVSSGWHLHQSVVAR.D
286	303	497.273	1985.06	1985.06	1.04	0	45	3.3e-05	1	R.IPNVVSSGWHLHQSVVAR.D
286	303	497.273	1985.06	1985.06	1.1	0	43	5.5e-05	1	R.IPNVVSSGWHLHQSVVAR.D
286	303	662.694	1985.06	1985.06	1.1	0	54	3.6e-06	1	R.IPNVVSSGWHLHQSVVAR.D
286	303	662.695	1985.06	1985.06	1.19	0	43	5.3e-05	1	R.IPNVVSSGWHLHQSVVAR.D
286	303	662.695	1985.06	1985.06	1.19	0	55	3.1e-06	1	R.IPNVVSSGWHLHQSVVAR.D
286	303	497.273	1985.06	1985.06	1.28	0	40	9.4e-05	1	R.IPNVVSSGWHLHQSVVAR.D
308	322	830.868	1659.72	1659.72	0.4	0	112	5.8e-12	1	R.NAFMSDSDVLSDFGR.H
308	322	830.868	1659.72	1659.72	0.47	0	98	1.6e-10	1	R.NAFMSDSDVLSDFGR.H
308	322	838.863	1675.71	1675.71	-1.82	0	100	8.9e-11	1	R.NAFMSDSDVLSDFGR.H
										+ Oxidation (M)
308	322	838.864	1675.71	1675.71	-0.51	0	75	3.3e-08	1	R.NAFMSDSDVLSDFGR.H
										+ Oxidation (M)
308	322	838.864	1675.71	1675.71	-0.51	0	115	3e-12	1	R.NAFMSDSDVLSDFGR.H
										+ Oxidation (M)
308	322	838.864	1675.71	1675.71	-0.36	0	78	1.7e-08	1	R.NAFMSDSDVLSDFGR.H
										+ Oxidation (M)
308	322	838.864	1675.71	1675.71	-0.36	0	96	2.6e-10	1	R.NAFMSDSDVLSDFGR.H
										+ Oxidation (M)
308	322	838.865	1675.71	1675.71	-0.22	0	91	8.3e-10	1	R.NAFMSDSDVLSDFGR.H
										+ Oxidation (M)
308	322	838.865	1675.71	1675.71	-0.14	0	62	6.1e-07	1	R.NAFMSDSDVLSDFGR.H
										+ Oxidation (M)
308	322	838.865	1675.71	1675.71	-0.14	0	115	3e-12	1	R.NAFMSDSDVLSDFGR.H
										+ Oxidation (M)
308	322	838.865	1675.71	1675.71	-0.07	0	94	3.8e-10	1	R.NAFMSDSDVLSDFGR.H
										+ Oxidation (M)
308	322	838.865	1675.71	1675.71	-0.07	0	82	5.6e-09	1	R.NAFMSDSDVLSDFGR.H
										+ Oxidation (M)
308	322	838.865	1675.71	1675.71	-0.07	0	96	2.6e-10	1	R.NAFMSDSDVLSDFGR.H
										+ Oxidation (M)
308	322	838.865	1675.71	1675.71	-0.07	0	95	3.1e-10	1	R.NAFMSDSDVLSDFGR.H
										+ Oxidation (M)
308	322	838.865	1675.71	1675.71	0.003	0	78	1.5e-08	1	R.NAFMSDSDVLSDFGR.H
										+ Oxidation (M)
308	322	838.865	1675.71	1675.71	0.003	0	89	1.3e-09	1	R.NAFMSDSDVLSDFGR.H
										+ Oxidation (M)
308	322	838.865	1675.71	1675.71	0.003	0	115	3e-12	1	R.NAFMSDSDVLSDFGR.H
										+ Oxidation (M)
308	322	838.865	1675.71	1675.71	0.076	0	116	2.8e-12	1	R.NAFMSDSDVLSDFGR.H
										+ Oxidation (M)
308	322	838.865	1675.71	1675.71	0.076	0	95	2.9e-10	1	R.NAFMSDSDVLSDFGR.H
										+ Oxidation (M)
308	322	838.865	1675.71	1675.71	0.076	0	78	1.7e-08	1	R.NAFMSDSDVLSDFGR.H
										+ Oxidation (M)
308	322	838.865	1675.72	1675.71	0.15	0	96	2.4e-10	1	R.NAFMSDSDVLSDFGR.H
										+ Oxidation (M)
308	322	838.865	1675.72	1675.71	0.15	0	88	1.6e-09	1	R.NAFMSDSDVLSDFGR.H
										+ Oxidation (M)
308	322	838.865	1675.72	1675.71	0.15	0	92	6.9e-10	1	R.NAFMSDSDVLSDFGR.H
										+ Oxidation (M)
308	322	838.865	1675.72	1675.71	0.22	0	115	2.8e-12	1	R.NAFMSDSDVLSDFGR.H
										+ Oxidation (M)
308	322	838.865	1675.72	1675.71	0.29	0	88	1.6e-09	1	R.NAFMSDSDVLSDFGR.H
										+ Oxidation (M)
308	322	838.865	1675.72	1675.71	0.29	0	53	4.6e-06	1	R.NAFMSDSDVLSDFGR.H
										+ Oxidation (M)
308	322	838.865	1675.72	1675.71	0.29	0	70	9.9e-08	1	R.NAFMSDSDVLSDFGR.H
										+ Oxidation (M)
308	322	838.865	1675.72	1675.71	0.29	0	101	7.2e-11	1	R.NAFMSDSDVLSDFGR.H
										+ Oxidation (M)
308	322	838.865	1675.72	1675.71	0.37	0	85	3.1e-09	1	R.NAFMSDSDVLSDFGR.H
										+ Oxidation (M)
308	322	838.865	1675.72	1675.71	0.37	0	97	2.2e-10	1	R.NAFMSDSDVLSDFGR.H
										+ Oxidation (M)
308	322	838.865	1675.72	1675.71	0.37	0	70	1e-07	1	R.NAFMSDSDVLSDFGR.H
										+ Oxidation (M)
308	322	559.579	1675.72	1675.71	0.4	0	31	0.00077	1	R.NAFMSDSDVLSDFGR.H
										+ Oxidation (M)
308	322	559.579	1675.72	1675.71	0.4	0	23	0.0054	1	R.NAFMSDSDVLSDFGR.H
										+ Oxidation (M)
308	322	838.865	1675.72	1675.71	0.44	0	83	5.4e-09	1	R.NAFMSDSDVLSDFGR.H
										+ Oxidation (M)
308	322	838.865	1675.72	1675.71	0.51	0	78	1.6e-08	1	R.NAFMSDSDVLSDFGR.H
										+ Oxidation (M)
308	322	838.865	1675.72	1675.71	0.51	0	95	2.9e-10	1	R.NAFMSDSDVLSDFGR.H
										+ Oxidation (M)
308	322	838.865	1675.72	1675.71	0.51	0	78	1.7e-08	1	R.NAFMSDSDVLSDFGR.H
										+ Oxidation (M)
308	322	838.865	1675.72	1675.71	0.59	0	96	2.7e-10	1	R.NAFMSDSDVLSDFGR.H
										+ Oxidation (M)
308	322	838.865	1675.72	1675.71	0.59	0	76	2.3e-08	1	R.NAFMSDSDVLSDFGR.H
										+ Oxidation (M)
308	322	838.865	1675.72	1675.71	0.66	0	72	6.6e-08	1	R.NAFMSDSDVLSDFGR.H
										+ Oxidation (M)
323	333	423.889	1268.64	1268.64	-0.76	0	50	1e-05	1	R.HYLAGLMTHAR.A
323	333	635.33	1268.64	1268.64	-0.32	0	26	0.0025	1	R.HYLAGLMTHAR.A
323	333	423.889	1268.64	1268.64	-0.043	0	49	1.2e-05	1	R.HYLAGLMTHAR.A
323	333	423.889	1268.64	1268.64	-0.043	0	60	1.1e-06	1	R.HYLAGLMTHAR.A
323	333	635.33	1268.64	1268.64	-0.032	0	32	0.00065	1	R.HYLAGLMTHAR.A
323	333	423.889	1268.64	1268.64	0.028	0	33	0.00047	1	R.HYLAGLMTHAR.A
323	333	423.889	1268.64	1268.64	0.028	0	73	5.4e-08	1	R.HYLAGLMTHAR.A
323	333	635.33	1268.64	1268.64	0.064	0	16	0.023	1	R.HYLAGLMTHAR.A
323	333	635.33	1268.64	1268.64	0.064	0	23	0.0055	1	R.HYLAGLMTHAR.A
323	333	423.889	1268.64	1268.64	0.1	0	73	5.5e-08	1	R.HYLAGLMTHAR.A
323	333	423.889	1268.64	1268.64	0.17	0	59	1.3e-06	1	R.HYLAGLMTHAR.A
323	333	423.889	1268.64	1268.64	0.17	0	70	9.5e-08	1	R.HYLAGLMTHAR.A
323	333	423.889	1268.65	1268.64	0.25	0	51	8.5e-06	1	R.HYLAGLMTHAR.A
323	333	423.889	1268.65	1268.64	0.25	0	59	1.2e-06	1	R.HYLAGLMTHAR.A
323	333	635.33	1268.65	1268.64	0.26	0	62	7e-07	1	R.HYLAGLMTHAR.A
323	333	635.33	1268.65	1268.64	0.26	0	63	4.7e-07	1	R.HYLAGLMTHAR.A
323	333	635.33	1268.65	1268.64	0.26	0	62	6e-07	1	R.HYLAGLMTHAR.A
323	333	635.33	1268.65	1268.64	0.26	0	55	3.4e-06	1	R.HYLAGLMTHAR.A
323	333	635.33	1268.65	1268.64	0.26	0	56	2.3e-06	1	R.HYLAGLMTHAR.A
323	333	423.889	1268.65	1268.64	0.32	0	42	6.5e-05	1	R.HYLAGLMTHAR.A
323	333	423.889	1268.65	1268.64	0.32	0	30	0.001	1	R.HYLAGLMTHAR.A
323	333	635.33	1268.65	1268.64	0.35	0	50	1.1e-05	1	R.HYLAGLMTHAR.A
323	333	423.889	1268.65	1268.64	0.39	0	43	5.1e-05	1	R.HYLAGLMTHAR.A
323	333	423.889	1268.65	1268.64	0.39	0	59	1.2e-06	1	R.HYLAGLMTHAR.A
323	333	635.33	1268.65	1268.64	0.45	0	58	1.5e-06	1	R.HYLAGLMTHAR.A
323	333	423.889	1268.65	1268.64	0.53	0	33	0.00045	1	R.HYLAGLMTHAR.A
323	333	423.889	1268.65	1268.64	0.61	0	15	0.033	1	R.HYLAGLMTHAR.A
323	333	423.889	1268.65	1268.64	0.61	0	55	3.2e-06	1	R.HYLAGLMTHAR.A
323	333	423.889	1268.65	1268.64	0.68	0	73	5.6e-08	1	R.HYLAGLMTHAR.A
323	333	635.33	1268.65	1268.64	0.74	0	56	2.5e-06	1	R.HYLAGLMTHAR.A
323	333	423.889	1268.65	1268.64	0.82	0	39	0.00013	1	R.HYLAGLMTHAR.A
323	333	423.889	1268.65	1268.64	0.9	0	45	3.5e-05	1	R.HYLAGLMTHAR.A
323	333	423.889	1268.65	1268.64	1.47	0	55	3.3e-06	1	R.HYLAGLMTHAR.A
323	333	643.327	1284.64	1284.64	-0.35	0	57	2.2e-06	1	R.HYLAGLMTHAR.A
										+ Oxidation (M)
323	333	643.327	1284.64	1284.64	-0.35	0	54	3.8e-06	1	R.HYLAGLMTHAR.A
										+ Oxidation (M)
323	333	643.327	1284.64	1284.64	-0.16	0	29	0.0012	1	R.HYLAGLMTHAR.A
										+ Oxidation (M)
323	333	643.327	1284.64	1284.64	-0.16	0	18	0.017	1	R.HYLAGLMTHAR.A
										+ Oxidation (M)
323	333	643.327	1284.64	1284.64	-0.16	0	45	3.5e-05	1	R.HYLAGLMTHAR.A
										+ Oxidation (M)
323	333	643.327	1284.64	1284.64	-0.16	0	55	3.4e-06	1	R.HYLAGLMTHAR.A
										+ Oxidation (M)
323	333	429.221	1284.64	1284.64	-0.12	0	64	4.4e-07	1	R.HYLAGLMTHAR.A
										+ Oxidation (M)
323	333	643.327	1284.64	1284.64	-0.068	0	46	2.7e-05	1	R.HYLAGLMTHAR.A
										+ Oxidation (M)
323	333	643.327	1284.64	1284.64	-0.068	0	53	5.3e-06	1	R.HYLAGLMTHAR.A
										+ Oxidation (M)
323	333	643.327	1284.64	1284.64	0.027	0	26	0.0023	1	R.HYLAGLMTHAR.A
										+ Oxidation (M)
323	333	643.327	1284.64	1284.64	0.027	0	53	5.6e-06	1	R.HYLAGLMTHAR.A
										+ Oxidation (M)
323	333	643.327	1284.64	1284.64	0.027	0	50	8.9e-06	1	R.HYLAGLMTHAR.A
										+ Oxidation (M)
323	333	429.221	1284.64	1284.64	0.16	0	56	2.3e-06	1	R.HYLAGLMTHAR.A
										+ Oxidation (M)
323	333	643.327	1284.64	1284.64	0.22	0	14	0.044	1	R.HYLAGLMTHAR.A
										+ Oxidation (M)
323	333	643.327	1284.64	1284.64	0.22	0	39	0.00012	1	R.HYLAGLMTHAR.A
										+ Oxidation (M)
323	333	643.327	1284.64	1284.64	0.22	0	51	8.4e-06	1	R.HYLAGLMTHAR.A
										+ Oxidation (M)
323	333	643.327	1284.64	1284.64	0.22	0	52	6.9e-06	1	R.HYLAGLMTHAR.A
										+ Oxidation (M)
323	333	429.221	1284.64	1284.64	0.23	0	57	2.1e-06	1	R.HYLAGLMTHAR.A
										+ Oxidation (M)
323	333	643.327	1284.64	1284.64	0.31	0	28	0.0015	1	R.HYLAGLMTHAR.A
										+ Oxidation (M)
323	333	429.221	1284.64	1284.64	0.38	0	53	5.6e-06	1	R.HYLAGLMTHAR.A
										+ Oxidation (M)
323	333	643.327	1284.64	1284.64	0.41	0	16	0.027	1	R.HYLAGLMTHAR.A
										+ Oxidation (M)
323	333	643.327	1284.64	1284.64	0.41	0	22	0.0056	1	R.HYLAGLMTHAR.A
										+ Oxidation (M)
323	333	643.327	1284.64	1284.64	0.41	0	21	0.0084	1	R.HYLAGLMTHAR.A
										+ Oxidation (M)
323	333	643.327	1284.64	1284.64	0.41	0	34	0.00037	1	R.HYLAGLMTHAR.A
										+ Oxidation (M)
323	333	643.327	1284.64	1284.64	0.41	0	47	1.8e-05	1	R.HYLAGLMTHAR.A
										+ Oxidation (M)
323	333	643.327	1284.64	1284.64	0.41	0	52	5.7e-06	1	R.HYLAGLMTHAR.A
										+ Oxidation (M)
323	333	643.327	1284.64	1284.64	0.5	0	34	0.00036	1	R.HYLAGLMTHAR.A
										+ Oxidation (M)
323	333	643.327	1284.64	1284.64	0.5	0	43	4.9e-05	1	R.HYLAGLMTHAR.A
										+ Oxidation (M)
323	333	643.327	1284.64	1284.64	0.5	0	34	0.00039	1	R.HYLAGLMTHAR.A
										+ Oxidation (M)
323	333	643.327	1284.64	1284.64	0.6	0	28	0.0017	1	R.HYLAGLMTHAR.A
										+ Oxidation (M)
323	333	643.327	1284.64	1284.64	0.6	0	21	0.0073	1	R.HYLAGLMTHAR.A
										+ Oxidation (M)
323	333	643.328	1284.64	1284.64	0.98	0	21	0.0082	1	R.HYLAGLMTHAR.A
										+ Oxidation (M)
334	347	742.394	1482.77	1482.77	0.81	0	43	5.3e-05	1	R.AATVFTTPTINGYK.R
334	348	820.444	1638.87	1638.87	-0.034	1	13	0.05	1	R.AATVFTTPTINGYKR.Y
334	348	547.298	1638.87	1638.87	0.14	1	35	0.00034	1	R.AATVFTTPTINGYKR.Y
349	358	614.31	1226.6	1226.6	0.39	1	26	0.0028	1	R.YRSYSLAPDR.A
351	358	454.727	907.439	907.44	-0.89	0	40	9.4e-05	1	R.SYSLAPDR.A
351	358	454.727	907.439	907.44	-0.75	0	40	0.00011	1	R.SYSLAPDR.A
351	358	454.727	907.44	907.44	-0.41	0	32	0.0006	1	R.SYSLAPDR.A
351	358	454.727	907.44	907.44	-0.21	0	40	0.0001	1	R.SYSLAPDR.A
351	358	454.727	907.44	907.44	-0.21	0	53	4.6e-06	1	R.SYSLAPDR.A
351	358	454.727	907.44	907.44	-0.079	0	58	1.6e-06	1	R.SYSLAPDR.A
351	358	454.727	907.44	907.44	-0.011	0	30	0.001	1	R.SYSLAPDR.A
351	358	454.727	907.44	907.44	-0.011	0	53	4.6e-06	1	R.SYSLAPDR.A
351	358	454.727	907.44	907.44	0.055	0	50	1.1e-05	1	R.SYSLAPDR.A
351	358	454.727	907.44	907.44	0.12	0	41	7.7e-05	1	R.SYSLAPDR.A
351	358	454.727	907.44	907.44	0.12	0	45	3.5e-05	1	R.SYSLAPDR.A
351	358	454.727	907.44	907.44	0.12	0	58	1.6e-06	1	R.SYSLAPDR.A
351	358	454.727	907.44	907.44	0.12	0	47	2.2e-05	1	R.SYSLAPDR.A
351	358	454.727	907.44	907.44	0.19	0	32	0.00059	1	R.SYSLAPDR.A
351	358	454.727	907.44	907.44	0.19	0	44	3.8e-05	1	R.SYSLAPDR.A
351	358	454.727	907.44	907.44	0.19	0	40	0.00011	1	R.SYSLAPDR.A
351	358	454.727	907.44	907.44	0.19	0	45	3.4e-05	1	R.SYSLAPDR.A
351	358	454.727	907.44	907.44	0.19	0	44	3.6e-05	1	R.SYSLAPDR.A
351	358	454.727	907.44	907.44	0.26	0	44	3.7e-05	1	R.SYSLAPDR.A
351	358	454.727	907.44	907.44	0.26	0	58	1.6e-06	1	R.SYSLAPDR.A
351	358	454.727	907.44	907.44	0.26	0	58	1.6e-06	1	R.SYSLAPDR.A
351	358	454.727	907.44	907.44	0.32	0	29	0.0014	1	R.SYSLAPDR.A
351	358	454.727	907.44	907.44	0.32	0	45	3.5e-05	1	R.SYSLAPDR.A
351	358	454.727	907.44	907.44	0.32	0	58	1.6e-06	1	R.SYSLAPDR.A
351	358	454.727	907.44	907.44	0.39	0	40	0.00011	1	R.SYSLAPDR.A
351	358	454.727	907.44	907.44	0.39	0	26	0.0023	1	R.SYSLAPDR.A
351	358	454.727	907.44	907.44	0.46	0	24	0.0042	1	R.SYSLAPDR.A
351	358	454.728	907.44	907.44	0.53	0	40	9.3e-05	1	R.SYSLAPDR.A
351	358	454.728	907.441	907.44	0.6	0	32	0.00066	1	R.SYSLAPDR.A
351	358	454.728	907.441	907.44	0.66	0	32	0.00065	1	R.SYSLAPDR.A
351	358	454.728	907.441	907.44	0.86	0	31	0.00088	1	R.SYSLAPDR.A
351	358	454.728	907.441	907.44	0.86	0	40	9.8e-05	1	R.SYSLAPDR.A
351	358	454.728	907.441	907.44	0.93	0	44	3.7e-05	1	R.SYSLAPDR.A
351	358	454.728	907.441	907.44	0.93	0	30	0.00099	1	R.SYSLAPDR.A
351	358	454.728	907.441	907.44	1.06	0	44	4e-05	1	R.SYSLAPDR.A
351	358	454.728	907.441	907.44	1.06	0	44	4.3e-05	1	R.SYSLAPDR.A
351	358	454.728	907.441	907.44	1.13	0	31	0.00085	1	R.SYSLAPDR.A
372	379	358.7	715.386	715.386	-0.19	0	52	5.9e-06	1	R.VLGGAGDK.A
372	379	358.7	715.386	715.386	-0.19	0	52	6e-06	1	R.VLGGAGDK.A
372	379	358.7	715.386	715.386	-0.099	0	52	6.2e-06	1	R.VLGGAGDK.A
372	379	358.7	715.386	715.386	-0.015	0	52	6.2e-06	1	R.VLGGAGDK.A
372	379	358.7	715.386	715.386	0.071	0	52	6.1e-06	1	R.VLGGAGDK.A
372	379	358.701	715.387	715.386	0.24	0	60	1.1e-06	1	R.VLGGAGDK.A
372	379	358.701	715.387	715.386	0.33	0	52	6.4e-06	1	R.VLGGAGDK.A
372	379	358.701	715.387	715.386	0.33	0	52	6e-06	1	R.VLGGAGDK.A
372	379	358.701	715.387	715.386	0.33	0	52	5.9e-06	1	R.VLGGAGDK.A
372	382	522.794	1043.57	1043.57	0.24	1	28	0.0017	1	R.VLGGAGDKATR.I
372	382	522.794	1043.57	1043.57	0.47	1	50	9.6e-06	1	R.VLGGAGDKATR.I
387	411	1318.66	2635.3	2635.3	0.31	0	72	6.5e-08	1	R.VGEPAANPYLYMASQILSGLDGVDR.A
387	411	879.44	2635.3	2635.3	0.72	0	73	5.3e-08	1	R.VGEPAANPYLYMASQILSGLDGVDR.A
387	411	884.77	2651.29	2651.29	-0.64	0	80	1.1e-08	1	R.VGEPAANPYLYMASQILSGLDGVDR.A
										+ Oxidation (M)
387	411	1326.65	2651.29	2651.29	-0.63	0	69	1.1e-07	1	R.VGEPAANPYLYMASQILSGLDGVDR.A
										+ Oxidation (M)
387	411	663.83	2651.29	2651.29	-0.41	0	83	4.8e-09	1	R.VGEPAANPYLYMASQILSGLDGVDR.A
										+ Oxidation (M)
387	411	1326.65	2651.29	2651.29	-0.078	0	58	1.7e-06	1	R.VGEPAANPYLYMASQILSGLDGVDR.A
										+ Oxidation (M)
387	411	1326.65	2651.29	2651.29	0.2	0	41	7.8e-05	1	R.VGEPAANPYLYMASQILSGLDGVDR.A
										+ Oxidation (M)
387	411	1326.65	2651.29	2651.29	0.38	0	51	7.7e-06	1	R.VGEPAANPYLYMASQILSGLDGVDR.A
										+ Oxidation (M)
387	411	1326.65	2651.29	2651.29	0.57	0	74	4.4e-08	1	R.VGEPAANPYLYMASQILSGLDGVDR.A
										+ Oxidation (M)
387	411	884.771	2651.29	2651.29	0.61	0	66	2.6e-07	1	R.VGEPAANPYLYMASQILSGLDGVDR.A
										+ Oxidation (M)
387	411	1326.65	2651.29	2651.29	0.75	0	67	2e-07	1	R.VGEPAANPYLYMASQILSGLDGVDR.A
										+ Oxidation (M)
387	411	884.771	2651.29	2651.29	0.81	0	57	2.2e-06	1	R.VGEPAANPYLYMASQILSGLDGVDR.A
										+ Oxidation (M)
387	411	1326.65	2651.29	2651.29	0.84	0	85	3e-09	1	R.VGEPAANPYLYMASQILSGLDGVDR.A
										+ Oxidation (M)
387	411	884.772	2651.29	2651.29	1.09	0	79	1.2e-08	1	R.VGEPAANPYLYMASQILSGLDGVDR.A
										+ Oxidation (M)
387	411	884.772	2651.29	2651.29	1.57	0	70	9.6e-08	1	R.VGEPAANPYLYMASQILSGLDGVDR.A
										+ Oxidation (M)
387	411	884.772	2651.29	2651.29	1.64	0	78	1.4e-08	1	R.VGEPAANPYLYMASQILSGLDGVDR.A
										+ Oxidation (M)
387	411	884.772	2651.3	2651.29	1.85	0	75	3.1e-08	1	R.VGEPAANPYLYMASQILSGLDGVDR.A
										+ Oxidation (M)
412	426	781.372	1560.73	1560.73	-0.98	0	65	2.9e-07	1	R.ALDPGPSADTPYETK.A
412	426	781.372	1560.73	1560.73	-0.75	0	27	0.0019	1	R.ALDPGPSADTPYETK.A
412	426	781.372	1560.73	1560.73	-0.44	0	51	7.5e-06	1	R.ALDPGPSADTPYETK.A
412	426	781.372	1560.73	1560.73	-0.44	0	46	2.5e-05	1	R.ALDPGPSADTPYETK.A
412	426	781.372	1560.73	1560.73	-0.28	0	36	0.00023	1	R.ALDPGPSADTPYETK.A
412	426	781.372	1560.73	1560.73	-0.28	0	65	3e-07	1	R.ALDPGPSADTPYETK.A
412	426	781.372	1560.73	1560.73	-0.28	0	85	3.1e-09	1	R.ALDPGPSADTPYETK.A
412	426	781.372	1560.73	1560.73	-0.2	0	46	2.8e-05	1	R.ALDPGPSADTPYETK.A
412	426	781.372	1560.73	1560.73	-0.2	0	60	9.3e-07	1	R.ALDPGPSADTPYETK.A
412	426	781.372	1560.73	1560.73	-0.2	0	17	0.018	1	R.ALDPGPSADTPYETK.A
412	426	781.372	1560.73	1560.73	-0.2	0	79	1.2e-08	1	R.ALDPGPSADTPYETK.A
412	426	781.372	1560.73	1560.73	-0.2	0	69	1.4e-07	1	R.ALDPGPSADTPYETK.A
412	426	781.373	1560.73	1560.73	-0.12	0	26	0.0027	1	R.ALDPGPSADTPYETK.A
412	426	781.373	1560.73	1560.73	-0.12	0	83	5.2e-09	1	R.ALDPGPSADTPYETK.A
412	426	781.373	1560.73	1560.73	-0.12	0	82	6e-09	1	R.ALDPGPSADTPYETK.A
412	426	781.373	1560.73	1560.73	-0.12	0	86	2.5e-09	1	R.ALDPGPSADTPYETK.A
412	426	781.373	1560.73	1560.73	-0.045	0	42	6.6e-05	1	R.ALDPGPSADTPYETK.A
412	426	781.373	1560.73	1560.73	-0.045	0	83	5.3e-09	1	R.ALDPGPSADTPYETK.A
412	426	781.373	1560.73	1560.73	-0.045	0	80	1e-08	1	R.ALDPGPSADTPYETK.A
412	426	781.373	1560.73	1560.73	0.033	0	66	2.8e-07	1	R.ALDPGPSADTPYETK.A
412	426	781.373	1560.73	1560.73	0.033	0	66	2.3e-07	1	R.ALDPGPSADTPYETK.A
412	426	781.373	1560.73	1560.73	0.033	0	83	5e-09	1	R.ALDPGPSADTPYETK.A
412	426	781.373	1560.73	1560.73	0.033	0	76	2.7e-08	1	R.ALDPGPSADTPYETK.A
412	426	781.373	1560.73	1560.73	0.11	0	83	4.9e-09	1	R.ALDPGPSADTPYETK.A
412	426	781.373	1560.73	1560.73	0.11	0	67	2.1e-07	1	R.ALDPGPSADTPYETK.A
412	426	781.373	1560.73	1560.73	0.11	0	83	4.9e-09	1	R.ALDPGPSADTPYETK.A
412	426	781.373	1560.73	1560.73	0.19	0	47	2e-05	1	R.ALDPGPSADTPYETK.A
412	426	781.373	1560.73	1560.73	0.19	0	36	0.00024	1	R.ALDPGPSADTPYETK.A
412	426	781.373	1560.73	1560.73	0.19	0	66	2.4e-07	1	R.ALDPGPSADTPYETK.A
412	426	781.373	1560.73	1560.73	0.19	0	67	1.8e-07	1	R.ALDPGPSADTPYETK.A
412	426	781.373	1560.73	1560.73	0.19	0	74	3.9e-08	1	R.ALDPGPSADTPYETK.A
412	426	781.373	1560.73	1560.73	0.19	0	87	2.2e-09	1	R.ALDPGPSADTPYETK.A
412	426	781.373	1560.73	1560.73	0.19	0	74	4.1e-08	1	R.ALDPGPSADTPYETK.A
412	426	781.373	1560.73	1560.73	0.19	0	78	1.5e-08	1	R.ALDPGPSADTPYETK.A
412	426	781.373	1560.73	1560.73	0.27	0	52	7.1e-06	1	R.ALDPGPSADTPYETK.A
412	426	781.373	1560.73	1560.73	0.27	0	66	2.6e-07	1	R.ALDPGPSADTPYETK.A
412	426	781.373	1560.73	1560.73	0.27	0	78	1.5e-08	1	R.ALDPGPSADTPYETK.A
412	426	521.251	1560.73	1560.73	0.34	0	57	1.8e-06	1	R.ALDPGPSADTPYETK.A
412	426	781.373	1560.73	1560.73	0.35	0	69	1.3e-07	1	R.ALDPGPSADTPYETK.A
412	426	781.373	1560.73	1560.73	0.35	0	66	2.7e-07	1	R.ALDPGPSADTPYETK.A
412	426	781.373	1560.73	1560.73	0.35	0	78	1.5e-08	1	R.ALDPGPSADTPYETK.A
412	426	781.373	1560.73	1560.73	0.42	0	50	1.1e-05	1	R.ALDPGPSADTPYETK.A
412	426	781.373	1560.73	1560.73	0.42	0	75	3.2e-08	1	R.ALDPGPSADTPYETK.A
412	426	781.373	1560.73	1560.73	0.5	0	73	5.3e-08	1	R.ALDPGPSADTPYETK.A
412	426	781.373	1560.73	1560.73	0.5	0	62	6.2e-07	1	R.ALDPGPSADTPYETK.A
412	426	781.373	1560.73	1560.73	0.5	0	54	4.4e-06	1	R.ALDPGPSADTPYETK.A
412	426	781.373	1560.73	1560.73	0.58	0	45	3.3e-05	1	R.ALDPGPSADTPYETK.A
412	426	781.373	1560.73	1560.73	0.58	0	70	9.7e-08	1	R.ALDPGPSADTPYETK.A
412	426	781.373	1560.73	1560.73	0.58	0	82	6e-09	1	R.ALDPGPSADTPYETK.A
412	426	781.373	1560.73	1560.73	0.58	0	77	1.9e-08	1	R.ALDPGPSADTPYETK.A
412	426	781.373	1560.73	1560.73	0.66	0	78	1.8e-08	1	R.ALDPGPSADTPYETK.A
412	426	781.373	1560.73	1560.73	0.74	0	64	3.6e-07	1	R.ALDPGPSADTPYETK.A
412	426	781.373	1560.73	1560.73	0.74	0	32	0.00061	1	R.ALDPGPSADTPYETK.A
412	426	781.373	1560.73	1560.73	0.89	0	65	3.2e-07	1	R.ALDPGPSADTPYETK.A
412	426	781.374	1560.73	1560.73	1.28	0	32	0.00058	1	R.ALDPGPSADTPYETK.A
412	432	733.711	2198.11	2198.11	-0.1	1	24	0.004	1	R.ALDPGPSADTPYETKADLLPK.S
436	442	410.24	818.465	818.465	-0.31	0	42	5.8e-05	1	R.EAIFALR.D
436	442	410.24	818.465	818.465	-0.088	0	44	3.8e-05	1	R.EAIFALR.D
436	442	410.24	818.465	818.465	-0.012	0	34	0.00036	1	R.EAIFALR.D
436	442	410.24	818.465	818.465	0.14	0	40	0.0001	1	R.EAIFALR.D
436	442	410.24	818.465	818.465	0.14	0	40	0.0001	1	R.EAIFALR.D
436	442	410.24	818.465	818.465	0.14	0	43	4.9e-05	1	R.EAIFALR.D
436	442	410.24	818.465	818.465	0.21	0	43	5e-05	1	R.EAIFALR.D
436	442	410.24	818.465	818.465	0.21	0	39	0.00013	1	R.EAIFALR.D
436	442	410.24	818.465	818.465	0.21	0	43	5.6e-05	1	R.EAIFALR.D
436	442	410.24	818.465	818.465	0.29	0	16	0.024	1	R.EAIFALR.D
436	442	410.24	818.465	818.465	0.29	0	42	7e-05	1	R.EAIFALR.D
436	442	410.24	818.465	818.465	0.36	0	41	7.1e-05	1	R.EAIFALR.D
436	442	410.24	818.465	818.465	0.36	0	46	2.3e-05	1	R.EAIFALR.D
436	442	410.24	818.465	818.465	0.36	0	43	4.5e-05	1	R.EAIFALR.D
436	442	410.24	818.465	818.465	0.43	0	44	3.8e-05	1	R.EAIFALR.D
436	442	410.24	818.465	818.465	0.51	0	32	0.00061	1	R.EAIFALR.D
436	442	410.24	818.465	818.465	0.51	0	29	0.0013	1	R.EAIFALR.D
436	442	410.24	818.465	818.465	0.51	0	39	0.00014	1	R.EAIFALR.D
436	442	410.24	818.465	818.465	0.51	0	44	3.9e-05	1	R.EAIFALR.D
436	442	410.24	818.465	818.465	0.51	0	42	6.7e-05	1	R.EAIFALR.D
436	442	410.24	818.466	818.465	0.58	0	28	0.0014	1	R.EAIFALR.D
436	442	410.24	818.466	818.465	0.58	0	39	0.00013	1	R.EAIFALR.D
436	442	410.24	818.466	818.465	0.66	0	44	3.8e-05	1	R.EAIFALR.D
436	448	798.912	1595.81	1595.81	-0.2	1	26	0.0025	1	R.EAIFALRDDPFFR.T
436	448	798.912	1595.81	1595.81	0.18	1	46	2.5e-05	1	R.EAIFALRDDPFFR.T
436	448	798.913	1595.81	1595.81	0.57	1	42	6.5e-05	1	R.EAIFALRDDPFFR.T
436	448	798.913	1595.81	1595.81	0.72	1	35	0.00032	1	R.EAIFALRDDPFFR.T
436	448	532.944	1595.81	1595.81	0.87	1	31	0.00089	1	R.EAIFALRDDPFFR.T
436	448	532.944	1595.81	1595.81	1.09	1	16	0.023	1	R.EAIFALRDDPFFR.T
449	463	891.435	1780.86	1780.86	-0.16	0	94	4.4e-10	1	R.TALGDEFVDYYTFIK.N
449	463	594.626	1780.86	1780.86	-0.029	0	35	0.00033	1	R.TALGDEFVDYYTFIK.N
449	463	891.435	1780.86	1780.86	-0.022	0	84	3.8e-09	1	R.TALGDEFVDYYTFIK.N
449	463	891.435	1780.86	1780.86	0.046	0	59	1.4e-06	1	R.TALGDEFVDYYTFIK.N
449	463	891.435	1780.86	1780.86	0.046	0	68	1.8e-07	1	R.TALGDEFVDYYTFIK.N
449	463	891.435	1780.86	1780.86	0.11	0	84	4.1e-09	1	R.TALGDEFVDYYTFIK.N
449	463	891.435	1780.86	1780.86	0.11	0	72	6.7e-08	1	R.TALGDEFVDYYTFIK.N
449	463	891.436	1780.86	1780.86	0.32	0	83	4.9e-09	1	R.TALGDEFVDYYTFIK.N
449	463	891.436	1780.86	1780.86	0.39	0	101	8.3e-11	1	R.TALGDEFVDYYTFIK.N
449	463	891.436	1780.86	1780.86	0.46	0	72	6.6e-08	1	R.TALGDEFVDYYTFIK.N
449	463	891.436	1780.86	1780.86	0.53	0	61	7.5e-07	1	R.TALGDEFVDYYTFIK.N
449	463	891.436	1780.86	1780.86	0.66	0	78	1.7e-08	1	R.TALGDEFVDYYTFIK.N
449	463	891.436	1780.86	1780.86	0.73	0	72	6.4e-08	1	R.TALGDEFVDYYTFIK.N
470	480	474.893	1421.66	1421.66	-1.08	0	43	5e-05	1	R.FQAEVTEWEQR.E
470	480	711.835	1421.66	1421.66	-0.92	0	62	5.9e-07	1	R.FQAEVTEWEQR.E
470	480	711.836	1421.66	1421.66	-0.32	0	41	7.9e-05	1	R.FQAEVTEWEQR.E
470	480	711.836	1421.66	1421.66	-0.32	0	53	5.3e-06	1	R.FQAEVTEWEQR.E
470	480	711.836	1421.66	1421.66	-0.23	0	49	1.4e-05	1	R.FQAEVTEWEQR.E
470	480	711.836	1421.66	1421.66	-0.23	0	65	3.3e-07	1	R.FQAEVTEWEQR.E
470	480	711.836	1421.66	1421.66	-0.23	0	61	7.4e-07	1	R.FQAEVTEWEQR.E
470	480	711.836	1421.66	1421.66	-0.23	0	75	2.9e-08	1	R.FQAEVTEWEQR.E
470	480	711.836	1421.66	1421.66	-0.06	0	34	0.00036	1	R.FQAEVTEWEQR.E
470	480	711.836	1421.66	1421.66	-0.06	0	64	4e-07	1	R.FQAEVTEWEQR.E
470	480	711.836	1421.66	1421.66	0.025	0	54	3.8e-06	1	R.FQAEVTEWEQR.E
470	480	711.836	1421.66	1421.66	0.025	0	54	3.6e-06	1	R.FQAEVTEWEQR.E
470	480	711.836	1421.66	1421.66	0.025	0	63	4.7e-07	1	R.FQAEVTEWEQR.E
470	480	711.836	1421.66	1421.66	0.11	0	66	2.3e-07	1	R.FQAEVTEWEQR.E
470	480	711.836	1421.66	1421.66	0.11	0	69	1.2e-07	1	R.FQAEVTEWEQR.E
470	480	711.836	1421.66	1421.66	0.11	0	62	6.1e-07	1	R.FQAEVTEWEQR.E
470	480	711.836	1421.66	1421.66	0.11	0	62	6e-07	1	R.FQAEVTEWEQR.E
470	480	711.836	1421.66	1421.66	0.11	0	62	6.2e-07	1	R.FQAEVTEWEQR.E
470	480	711.836	1421.66	1421.66	0.11	0	62	6.5e-07	1	R.FQAEVTEWEQR.E
470	480	711.836	1421.66	1421.66	0.11	0	75	3e-08	1	R.FQAEVTEWEQR.E
470	480	711.836	1421.66	1421.66	0.2	0	66	2.3e-07	1	R.FQAEVTEWEQR.E
470	480	711.836	1421.66	1421.66	0.2	0	67	2.1e-07	1	R.FQAEVTEWEQR.E
470	480	711.836	1421.66	1421.66	0.2	0	65	3.2e-07	1	R.FQAEVTEWEQR.E
470	480	711.836	1421.66	1421.66	0.2	0	59	1.2e-06	1	R.FQAEVTEWEQR.E
470	480	711.836	1421.66	1421.66	0.28	0	23	0.0048	1	R.FQAEVTEWEQR.E
470	480	711.836	1421.66	1421.66	0.28	0	67	2e-07	1	R.FQAEVTEWEQR.E
470	480	711.836	1421.66	1421.66	0.28	0	30	0.0009	1	R.FQAEVTEWEQR.E
470	480	711.836	1421.66	1421.66	0.28	0	55	3.2e-06	1	R.FQAEVTEWEQR.E
470	480	711.836	1421.66	1421.66	0.28	0	65	3e-07	1	R.FQAEVTEWEQR.E
470	480	711.836	1421.66	1421.66	0.28	0	57	1.9e-06	1	R.FQAEVTEWEQR.E
470	480	711.836	1421.66	1421.66	0.28	0	42	6.2e-05	1	R.FQAEVTEWEQR.E
470	480	711.836	1421.66	1421.66	0.37	0	50	1.1e-05	1	R.FQAEVTEWEQR.E
470	480	711.836	1421.66	1421.66	0.37	0	33	0.00049	1	R.FQAEVTEWEQR.E
470	480	711.836	1421.66	1421.66	0.37	0	32	0.00064	1	R.FQAEVTEWEQR.E
470	480	711.836	1421.66	1421.66	0.45	0	51	7.3e-06	1	R.FQAEVTEWEQR.E
470	480	711.836	1421.66	1421.66	0.45	0	77	1.8e-08	1	R.FQAEVTEWEQR.E
470	480	711.836	1421.66	1421.66	0.54	0	69	1.2e-07	1	R.FQAEVTEWEQR.E
470	480	711.836	1421.66	1421.66	0.54	0	68	1.6e-07	1	R.FQAEVTEWEQR.E
470	480	711.837	1421.66	1421.66	0.71	0	69	1.2e-07	1	R.FQAEVTEWEQR.E
470	480	711.837	1421.66	1421.66	0.8	0	40	9.1e-05	1	R.FQAEVTEWEQR.E
470	480	711.837	1421.66	1421.66	1.06	0	36	0.00027	1	R.FQAEVTEWEQR.E
470	480	711.837	1421.66	1421.66	1.06	0	67	2.2e-07	1	R.FQAEVTEWEQR.E
470	480	711.837	1421.66	1421.66	1.57	0	42	6.3e-05	1	R.FQAEVTEWEQR.E
470	480	711.837	1421.66	1421.66	1.74	0	54	3.7e-06	1	R.FQAEVTEWEQR.E
